# Supplementary material for: Navigating rice seedling cold resilience: QTL mapping in two inbred line populations and the search for genes
Source: Front Plant Sci. 2023 Dec 14;14:1303651. doi: 10.3389/fpls.2023.1303651 (PMC10755946; doi:10.3389/fpls.2023.1303651)
Supplement: Supplementary file 2 [file Table_1.xlsx]

## Sheet: TableS1
Supplementary Table S1. List of the "adjusted means" calculated for heading date, plant height, electrolyte leakage (EL) and low-temperature seedling survivability (LTSS), both BLUP and logit values, for each Krasnodarskij 3352 × Carolino 164 recombinant inbred line (RIL) and parent.
RIL_ID	Heading date (HD)	Plant height (PTHT)	EL (BLUP)	LTSS (percent)	LTSS (logit)
F8_F-01	91	87.7	24.2504	42.5104	-0.187865
F8_F-18	90	82	14.9529	98.0642	4.44602
F8_F-84	87	56.5	19.8477	74.5939	0.859981
F8_F-94	na	na	19.8259	93.9446	3.765
F8_F-96	92	70.7	20.5795	94.6431	3.17607
F8_G-02	82	77	21.1856	50.1297	0.200751
F8_G-03	93	75.7	16.5617	95.8459	3.597
F8_G-05	95	98	21.683	94.9993	3.41075
F8_G-06	92	111.7	27.4433	71.8993	1.31525
F8_G-09	97	86.7	25.0513	71.1737	1.217
F8_G-10	89	87.3	12.5114	95.8459	3.57947
F8_G-100	86	81.7	18.6624	82.5008	2.46423
F8_G-11	86	66	12.8861	90.7663	2.76134
F8_G-14	na	na	17.2205	54.0412	0.465665
F8_G-15	90	85.3	19.3268	70.1266	1.26966
F8_G-16	82	87	18.9655	77.7459	1.73038
F8_G-17	91	104.7	16.1913	68.6752	1.12117
F8_G-19	94	98.7	18.3642	94.4741	4.17265
F8_G-20	97	121.3	20.3768	70.9732	1.28065
F8_G-21	87	64.7	19.8921	98.0642	3.62958
F8_G-22	90	59	27.4288	21.8706	-1.69438
F8_G-24	95	82	24.7861	73.392	1.45625
F8_G-25	90	94	50.9884	91.0979	2.9102
F8_G-26	na	na	13.0326	95.7281	3.65891
F8_G-28	93	101.5	12.8246	95.7281	3.68533
F8_G-29	86	51.3	11.3693	95.7281	4.05205
F8_G-30	87	59	14.3463	85.569	2.05568
F8_G-32	82	66	10.9191	95.7281	4.01431
F8_G-33	94	83	22.6382	75.4099	1.89388
F8_G-34	99	59.7	10.5856	86.5365	2.14512
F8_G-35	94	75.7	15.06	95.7281	3.92575
F8_G-37	82	75.7	16.3269	92.3418	3.07167
F8_G-38	95	86.5	16.4619	95.899	3.39414
F8_G-39	87	78	26.2291	86.8547	2.88334
F8_G-40	90	84.3	13.7717	88.9554	2.12203
F8_G-41	82	57.7	19.7153	91.7149	2.90889
F8_G-42	84	87	52.1929	67.5023	0.893077
F8_G-43	91	81.7	17.7581	96.7945	4.34712
F8_G-44	91	95.3	38.3614	82.5233	1.98666
F8_G-45	92	72.7	35.3751	42.6124	-0.222579
F8_G-46	92	86.7	28.177	86.6353	2.40924
F8_G-48	93	76	23.2084	62.592	0.74839
F8_G-50	89	55	11.844	90.0217	2.77406
F8_G-51	89	64.3	14.1185	96.7945	4.28933
F8_G-52	86	83	32.2359	96.7945	4.30782
F8_G-53	89	73.7	13.6908	72.8796	1.32837
F8_G-54	89	81.3	21.0402	90.1743	2.92271
F8_G-55	90	74.5	19.7808	95.9795	4.10248
F8_G-57	94	91.7	52.1641	78.201	1.63682
F8_G-59	88	82.7	30.0968	78.9267	1.75481
F8_G-60	94	106.7	31.254	79.2895	1.73865
F8_G-61	88	84.5	19.1792	90.9	3.0763
F8_G-62	97	55	15.7082	87.9974	2.67671
F8_G-64	86	71.7	12.3849	93.0769	3.57024
F8_G-65	94	51.7	21.477	81.8468	1.9799
F8_G-68	83	78	22.3576	92.3687	3.29266
F8_G-70	89	93.7	10.0707	97.4483	4.56906
F8_G-73	98	66	22.4005	84.7494	2.22096
F8_G-75	94	70	14.9097	82.9352	2.01977
F8_G-77	96	78	46.6036	77.13	1.59612
F8_G-80	89	62.3	26.5497	54.6841	0.0449451
F8_G-81	91	71	19.9678	82.8636	2.4986
F8_G-82	na	na	17.3312	87.1718	1.80944
F8_G-83	94	64.5	16.9277	93.9446	3.91871
F8_G-86	96	76.3	20.9456	58.0248	-0.0447256
F8_G-89	91	87.3	18.376	91.4048	3.02328
F8_G-90	91	79.5	18.451	91.4048	2.98095
F8_G-91	93	51	38.0312	87.1718	1.92852
F8_G-93	90	98.3	18.0709	88.865	2.84512
F8_G-97	91	94	15.1462	93.3061	3.12435
F8_G-98	91	101	33.8621	58.765	0.518769
F8_G-99	na	na	37.755	78.0674	1.88273
F8_I-58	89	108	43.8271	90.1743	2.94335
F8_I-79	96	105.3	19.3645	93.9446	3.90447
F8_J-04	84	88	26.3806	92.0966	2.99996
F8_J-72	92	76	26.244	79.6698	1.73145
F8_#-88	87	63.7	19.9692	76.1661	0.996369
F6_G-36	82	82.3	24.212	76.3327	1.80095
F7_BB-07	96	92.7	57.0313	29.8114	-0.923168
F7_BB-78	95	110	24.5458	56.8117	0.120881
F7_E-92	84	84.5	15.776	97.1828	4.06241
F7_F-12	86	80.3	22.8165	98.3856	4.23192
F7_F-23	86	88.3	18.1361	86.4709	2.45519
F7_G-13	76	79.5	17.9306	97.0139	4.88218
F7_G-27	90	80	23.3534	49.6045	-0.309163
F7_G-31	96	75	23.2711	49.6045	-0.309163
F7_G-49	91	59	25.4389	97.0139	4.78278
F7_G-56	98	74.7	41.9932	90.9	3.04462
F7_G-63	91	66	18.9638	97.0139	4.66906
F7_G-66	99	78	10.8902	97.4483	4.56906
F7_G-74	91	78.3	15.1078	94.4264	3.51793
F7_G-76	96	59.3	31.7344	23.7945	-1.95233
EE-1	na	na	25.6925	94.6885	2.83103
EE-100	na	na	17.6399	86.6353	2.46962
EE-11	na	na	18.7746	98.219	3.12121
EE-17	na	na	29.5845	74.294	1.47597
EE-19	na	na	29.2767	47.5899	0.348375
EE-20	na	na	18.8322	95.8459	3.61814
EE-21	na	na	25.3561	93.3061	3.12435
EE-22	na	na	20.2445	95.8459	3.61814
EE-28	na	na	34.3459	68.6696	1.58054
EE-3	na	na	23.1885	92.5804	3.00017
EE-31	na	na	26.5987	87.2278	2.36936
EE-33	na	na	24.3705	82.4627	2.06765
EE-35	na	na	24.6154	77.7459	1.73038
EE-41	na	na	22.4435	87.9051	3.04848
EE-43	na	na	20.9676	91.6809	2.75824
EE-45	na	na	20.9053	84.5187	2.38327
EE-49	na	na	20.2156	83.2921	2.07421
EE-5	na	na	22.239	87.9051	2.58673
EE-54	na	na	26.6361	88.921	2.02317
EE-56	na	na	23.5276	86.2119	2.14367
EE-58	na	na	21.9956	90.082	2.79886
EE-60	na	na	26.7146	83.6721	2.18612
EE-63	na	na	17.5854	95.7281	4.05205
EE-64	na	na	20.178	92.0292	2.82576
EE-65	na	na	19.8984	92.5118	2.66972
EE-68	na	na	28.0683	59.68	0.700466
EE-70	na	na	19.5408	95.7281	3.42682
EE-72	na	na	21.4299	95.7281	3.44632
EE-76	na	na	17.4268	92.3418	3.14527
EE-78	na	na	34.7171	65.2507	0.518373
EE-79	na	na	28.2247	48.3188	-0.0753353
EE-80	na	na	26.7415	68.758	0.732642
EE-82	na	na	19.8996	95.0057	2.88654
EE-86	na	na	26.1021	66.4788	1.34137
EE-89	na	na	23.2513	75.7989	1.8365
EE-9	na	na	24.3412	96.7252	2.97332
EE-90	na	na	26.1028	84.7003	2.25008
EE-92	na	na	19.7568	97.3967	3.03851
EE-94	na	na	21.9603	91.7149	2.92079
EE-96	na	na	16.3491	83.706	1.88881
EE-97	na	na	22.548	85.9581	2.36902
EE-98	na	na	17.2961	90.0217	2.39366
Carolino_164	na	na	39.8196	9.10083	-2.3723
WIR_911	na	na	14.8508	100.66	24.7113
na: no data available

## Sheet: TableS2
Supplementary Table S2. List of the "adjusted means" calculated for heading date, plant height, electrolyte leakage (EL) and low-temperature seedling survivability (LTSS), both BLUP and logit values, for each (WIR 911 × Carolino164) × Carolino 164 backcross inbred line (BIL) and the Carolino 164 parent.
BIL_ID	Heading date (HD)	Plant height (PTHT)	EL (BLUP)	LTSS (percent)	LTSS (logit)
BC1F5_I-30	90	77.7	20.1853	82.5657	2.12737
BC1F5_I-75	78	93	36.0435	28.2497	-0.828262
BC1F5_J-61	94	62	36.5145	34.4854	-0.921069
BC1F5_K-16	93	na	37.2544	44.5065	-0.595991
BC1F5_K-37	91	75	28.1965	46.5534	0.325297
BC1F5_K-49	84	81	25.9541	15.2781	-2.18187
BC1F5_K-85	89	87	27.1173	18.1528	-2.20245
BC1F5_L_01	89	98.3	36.3588	29.2243	-1.13894
BC1F5_L-02	96	78	32.3342	31.9481	-0.836106
BC1F5_L-03	91	92.3	28.6692	47.9663	-0.0018779
BC1F5_L-04	88	68	25.2572	72.1929	1.13259
BC1F5_L-05	76	74.3	28.4594	56.2544	0.328758
BC1F5_L-06	99	81.3	20.7871	68.9892	1.07122
BC1F5_L-07	91	59	24.2672	na	na
BC1F5_L-08	91	88.3	28.5237	66.6144	0.842758
BC1F5_L-09	100	69	51.9195	55.1387	0.16443
BC1F5_L-11	90	80	33.5057	50.6759	0.0859835
BC1F5_L-12	83	77.3	26.0741	88.9284	2.48902
BC1F5_L-13	78	70.3	30.8562	71.396	1.13259
BC1F5_L-14	93	41	26.6727	62.8359	0.39933
BC1F5_L-15	91	85.7	15.2625	92.5879	3.25526
BC1F5_L-17	76	81.7	27.0034	70.2739	0.991064
BC1F5_L-18	97	82	16.8206	62.7031	0.534681
BC1F5_L-19	95	91.3	24.0112	83.0247	1.87461
BC1F5_L-20	78	81	48.6349	15.2327	-2.20582
BC1F5_L-21	93	80	18.716	92.5879	2.75226
BC1F5_L-22	92	62	24.194	29.0873	-0.414004
BC1F5_L-23	90	81	31.1249	59.781	0.332925
BC1F5_L-24	100	89	31.2216	30.4275	-1.34429
BC1F5_L-25	93	95	28.1887	59.8607	0.404482
BC1F5_L-26	93	83	28.8481	20.8924	-2.38512
BC1F5_L-28	110	53	15.3826	81.3261	1.93052
BC1F5_L-29	86	80	18.8787	73.8881	0.863984
BC1F5_L-31	112	54	44.1482	60.2872	-0.0885621
BC1F5_L-32	83	67	19.2359	78.6696	1.4227
BC1F5_L-33	90	51	39.9866	29.6586	-1.86641
BC1F5_L-34	85	100	20.3293	80.5823	1.61434
BC1F5_L-35	81	73.7	23.4038	59.2419	0.518208
BC1F5_L-36	76	74	20.1397	76.8633	1.26903
BC1F5_L-38	86	75	16.9512	69.505	0.55479
BC1F5_L-39	98	82.3	24.6703	73.0911	0.777658
BC1F5_L-40	79	91	17.9991	72.3714	0.866296
BC1F5_L-41	89	85.7	22.7153	87.2474	3.1406
BC1F5_L-42	80	90.7	18.548	77.0201	1.32664
BC1F5_L-43	87	76.7	19.7923	73.3011	0.953382
BC1F5_L-44	85	76	19.9225	15.2781	-2.18187
BC1F5_L-46	95	76.3	18.4497	87.2474	2.88232
BC1F5_L-47	70	67	28.0587	53.7764	-0.350551
BC1F5_L-48	79	na	37.3144	25.8839	-1.8714
BC1F5_L-50	95	87.3	19.9092	41.7718	-0.192227
BC1F5_L-51	91	91	20.0296	76.0904	1.2284
BC1F5_L-52	90	75	32.1736	55.3702	-0.374351
BC1F5_L-53	91	93.5	23.7064	59.3549	-0.187172
BC1F5_L-54	96	61	37.5282	35.6808	-0.862212
BC1F5_L-55	82	96.3	43.1641	17.7499	-2.1996
BC1F5_L-56	105	80	32.2702	35.8136	-0.835115
BC1F5_L-57	98	86.3	30.4834	31.4571	-0.987842
BC1F5_L-58	84	62.3	66.3748	14.0309	-2.55657
BC1F5_L-59	91	81	43.3606	10.3119	-2.59974
BC1F5_L-60	95	69.5	13.3575	92.6612	3.33235
BC1F5_L-62	80	84	18.9343	54.4086	0.286751
BC1F5_L-63	79	78	35.5254	6.59294	-3.23931
BC1F5_L-64	83	72.3	26.2828	53.9914	0.749901
BC1F5_L-65	91	84	20.986	53.9914	0.690442
BC1F5_L-66	91	69.7	16.1252	71.941	1.36806
BC1F5_L-67	120	70.5	18.2077	94.2619	3.17993
BC1F5_L-68	80	77.3	24.2404	78.501	1.55281
BC1F5_L-69	80	69.7	16.499	90.5429	2.73837
BC1F5_L-70	94	na	22.2455	40.4427	-0.208594
BC1F5_L-71	100	91	32.319	31.4374	-0.931037
BC1F5_L-72	96	91	32.6624	12.444	-2.53699
BC1F5_L-73	90	86.3	18.8394	47.7745	0.174966
BC1F5_L-74	80	83.7	44.2954	25.8324	-1.25694
BC1F5_L-76	89	65.5	56.027	8.72499	-3.35879
BC1F5_L-77	93	72.5	31.6223	14.3035	-2.56044
BC1F5_L-78	85	74.7	20.5886	41.1334	-0.285414
BC1F5_L-79	91	81.7	36.5777	20.9421	-1.90711
BC1F5_L-80	81	80.5	26.9084	29.0915	-1.13125
BC1F5_L-81	84	68	23.951	83.1498	1.91135
BC1F5_L-82	96	70.3	23.5868	35.8181	-0.599714
BC1F5_L-83	83	76.7	36.4812	32.0991	-0.820144
BC1F5_L-84	80	na	40.5735	20.0123	-1.94864
BC1F5_L-86	86	95	50.053	29.7083	-1.0163
BC1F5_L-87	90	63.3	45.0654	16.1605	-2.46095
BC1F5_L-89	94	95.3	35.3594	32.0991	-0.860583
BC1F5_L-90	90	88.7	34.7323	9.36339	-3.42205
BC1F5_L-91	82	97	23.0462	12.9728	-2.83241
BC1F5_L-92	94	70.7	27.442	25.4049	-1.3243
BC1F5_L-93	80	87.3	31.9526	9.36339	-3.48019
BC1F4_I-10	90	68	17.585	92.5146	3.0697
BC1F4_I-45	93	88	23.2886	87.2474	2.10691
BC1F4_J-27	94	61	26.987	52.468	0.130512
Carolino_164	na	na	34.8837	14.1719	-2.29495
na: no data available

## Sheet: TableS3
Supplementary Table S3. List of the 2,796 single nucleotide polymorphism (SNP) markers from the Cornell-IR LD Rice Array (C7AIR) (Morales et al., 2020) that were polymorphic between the Krasnodarskij 3352 and Carolino 164 parents. The “Marker_ID QTL map” is listed for the QTL reported in Tables 3 and 4. The physical distance is from the Rice Genome Annotation Project (RGAP) Release 7 (Os-Nipponba…
C7AIR_ID	Chr	Position RGAP7 (bp)	Marker_ID QTL map	Position (cM)	Chi-Square	Pr>ChiSq
4806	1	192836	1_192836	0	1.6917	0.1934
4824	1	194844	1_194844	0.0016	1.2901	0.256
SNP-1.303375.	1	304376	1_304376	0.2258	2.1729	0.1405
7925	1	306611	1_306611	0.2265	2.1729	0.1405
8144	1	315225	1_315225	0.2277	2.1729	0.1405
9673	1	375814	1_375814	0.242	2.7143	0.0995
14005	1	530130	1_530130	0.9172	2.4545	0.1172
31587	1	1015503	1_1015503	1.8812	0.609	0.4352
id1001073	1	1175585	1_1175585	3.3827	0.609	0.4352
46141	1	1483319	1_1483319	6.2298	1.0909	0.2963
SNP-1.1549486.	1	1550487	1_1550487	6.9142	1.4848	0.223
53162	1	1699023	1_1699023	9.9973	1.9394	0.1637
SNP-1.1700426.	1	1701427	1_1701427	10.0833	2.4545	0.1172
63511	1	1982774	1_1982774	11.4743	2.7557	0.0969
SNP-1.2143699.	1	2144700	1_2144700	12.6085	4.0382	0.0445
SNP-1.2153166.	1	2154167	1_2154167	12.6155	4.0382	0.0445
SNP-1.2153331.	1	2154332	1_2154332	12.6167	4.0382	0.0445
SNP-1.2261207.	1	2262208	1_2262208	13.3099	4.771	0.0289
SNP-1.2293710.	1	2294711	1_2294711	13.5436	5.2	0.0226
SNP-1.2424270.	1	2425271	1_2425271	15.0824	6.4198	0.0113
88627	1	2699862	1_2699862	15.798	8.313	0.0039
SNP-1.3305835.	1	3306836	1_3306836	16.5312	9.8182	0.0017
SNP-1.3438930.	1	3439931	1_3439931	16.8274	10.9394	0.0009
115511	1	3440579	1_3440579	16.8275	10.9394	0.0009
id1002832	1	3447298	1_3447298	16.8281	10.9394	0.0009
SNP-1.3479540.	1	3480541	1_3480541	16.8376	10.9394	0.0009
117345	1	3506597	1_3506597	16.8398	10.9394	0.0009
SNP-1.3537903.	1	3538904	1_3538904	17.3136	11.6107	0.0007
SNP-1.3539791.	1	3540792	1_3540792	17.4914	11.6107	0.0007
id1003050	1	3701291	1_3701291	18.8029	8.8923	0.0029
130476	1	3956519	1_3956519	19.5267	10.4504	0.0012
id1003344	1	4005917	1_4005917	20.5961	8.7576	0.0031
139591	1	4299302	1_4299302	21.9449	5.1212	0.0236
142539	1	4423557	1_4423557	22.5983	5.9394	0.0148
142868	1	4435435	1_4435435	22.601	5.9394	0.0148
SNP-1.4579409.	1	4580410	1_4580410	23.0396	5.1212	0.0236
SNP-1.4590265.	1	4591266	1_4591266	23.1129	5.1212	0.0236
147907	1	4624429	1_4624429	23.26	5.1212	0.0236
155330	1	4916780	1_4916780	25.4076	4.6992	0.0302
SNP-1.4955531.	1	4956532	1_4956532	25.6203	4.6992	0.0302
159604	1	5064126	1_5064126	25.9205	4.6992	0.0302
id1004164	1	5134796	1_5134796	26.4863	4.6992	0.0302
163177	1	5168030	1_5168030	26.9691	4.6992	0.0302
167505	1	5324684	1_5324684	27.8018	3.9774	0.0461
id1004256	1	5333883	1_5333883	27.8144	3.9774	0.0461
id1004319	1	5442863	1_5442863	28.06	1.6917	0.1934
173198	1	5510350	1_5510350	28.6088	3.3158	0.0686
SNP-1.5867020.	1	5868021	1_5868021	33.2133	2.7143	0.0995
188269	1	5982772	1_5982772	33.2562	2.7143	0.0995
SNP-1.6000006.	1	6001007	1_6001007	33.2656	2.7143	0.0995
193627	1	6130240	1_6130240	34.2217	2.7143	0.0995
SNP-1.6182625.	1	6183626	1_6183626	34.4654	2.1729	0.1405
197232	1	6259021	1_6259021	34.9668	2.7143	0.0995
wd1000235	1	6621704	1_6621704	38.211	3.6667	0.0555
id1005141	1	6667544	1_6667544	38.4519	3.6667	0.0555
214137	1	6829682	1_6829682	39.6572	6.8182	0.009
id1005261	1	6974428	1_6974428	40.3815	5.9394	0.0148
SNP-1.6979460.	1	6980461	1_6980461	40.3826	5.9394	0.0148
SNP-1.7150499.	1	7151500	1_7151500	41.5776	5.9394	0.0148
id1005511	1	7180380	1_7180380	41.807	5.9394	0.0148
232009	1	7421797	1_7421797	43.192	5.5649	0.0183
235500	1	7578372	1_7578372	43.9288	3.3664	0.0665
SNP-1.7591243.	1	7592244	1_7592244	43.9339	3.3664	0.0665
241969	1	7778029	1_7778029	45.3448	3.7231	0.0537
id1006175	1	7854101	1_7854101	45.3806	3.7231	0.0537
id1006437	1	8585951	1_8585951	51.155	4.5	0.0339
id1006604	1	8760562	1_8760562	52.8747	4.845	0.0277
275443	1	9082965	1_9082965	54.1917	3.7812	0.0518
279787	1	9228185	1_9228185	54.2006	4.1654	0.0413
285643	1	9438285	1_9438285	55.0725	1.7717	0.1832
288715	1	9545084	1_9545084	55.0832	1.3307	0.2487
SNP-1.9626833.	1	9627858	1_9627858	56.4012	2	0.1573
id1007185	1	9671547	1_9671547	56.4093	2	0.1573
294101	1	9751192	1_9751192	56.6304	1.5312	0.2159
298163	1	9883876	1_9883876	57.0703	1.1077	0.2926
SNP-1.9953150.	1	9954175	1_9954175	57.0914	1.1077	0.2926
308677	1	10219743	1_10219743	58.0103	0.938	0.3328
311989	1	10341503	1_10341503	58.0378	1.3101	0.2524
321527	1	10649505	1_10649505	59.6021	2	0.1573
324701	1	10747508	1_10747508	59.8407	1.5312	0.2159
id1007778	1	10805290	1_10805290	59.8439	2	0.1573
SNP-1.11062554.	1	11063579	1_11063579	60.6893	1.5312	0.2159
id1007975	1	11110274	1_11110274	61.1059	1.5312	0.2159
id1008171	1	11527750	1_11527750	62.8545	1.7442	0.1866
357493	1	11694458	1_11694458	63.1199	1.3101	0.2524
359630	1	11743893	1_11743893	63.1617	0.7692	0.3805
368391	1	11940578	1_11940578	64.2456	0.938	0.3328
374355	1	12075708	1_12075708	64.486	0.3858	0.5345
SNP-1.12141883.	1	12142910	1_12142910	64.5026	0.938	0.3328
SNP-1.12425535.	1	12426562	1_12426562	66.5168	0.0079	0.9293
389017	1	12486799	1_12486799	66.5177	0.0317	0.8586
394468	1	12679816	1_12679816	67.3153	0.0709	0.7901
id1008679	1	12710578	1_12710578	67.4155	0.0317	0.8586
id1008693	1	12733173	1_12733173	67.6626	0.0079	0.9293
SNP-1.12848487.	1	12849514	1_12849514	68.2958	0.0079	0.9293
402673	1	12917528	1_12917528	68.3039	0.0079	0.9293
402939	1	12928822	1_12928822	68.3041	0.0079	0.9293
410900	1	13111532	1_13111532	68.3058	0.0079	0.9293
id1008872	1	13297573	1_13297573	68.3225	0.0079	0.9293
SNP-1.13478728.	1	13479755	1_13479755	68.4998	0.0079	0.9293
id1008949	1	13528410	1_13528410	69.2702	0.0709	0.7901
SNP-1.13530415.	1	13531442	1_13531442	69.3018	0.0709	0.7901
SNP-1.13583501.	1	13584528	1_13584528	69.8374	0.0709	0.7901
SNP-1.13712311.	1	13713338	1_13713338	69.8394	0.0709	0.7901
439764	1	13791466	1_13791466	69.8441	0.0709	0.7901
459075	1	14210671	1_14210671	70.7078	0.0317	0.8586
462706	1	14314821	1_14314821	70.7146	0.0317	0.8586
id1009415	1	14337515	1_14337515	70.7181	0.0317	0.8586
SNP-1.14455061.	1	14456088	1_14456088	71.0387	0.0317	0.8586
SNP-1.14460354.	1	14461381	1_14461381	71.0884	0.0317	0.8586
SNP-1.14544332.	1	14545359	1_14545359	71.3524	0.1969	0.6573
492044	1	14957695	1_14957695	71.3885	1.7442	0.1866
496750	1	15092392	1_15092392	71.3936	1.7442	0.1866
509593	1	15440789	1_15440789	71.621	1.1077	0.2926
SNP-1.15463862.	1	15464889	1_15464889	71.6244	1.1077	0.2926
513565	1	15567795	1_15567795	71.6333	1.1077	0.2926
520329	1	15815171	1_15815171	71.6453	1.1077	0.2926
528131	1	16026340	1_16026340	71.6662	1.1077	0.2926
531232	1	16113201	1_16113201	71.6772	1.1077	0.2926
531794	1	16130077	1_16130077	71.6781	1.1077	0.2926
ud1000744	1	16157240	1_16157240	71.6795	1.1077	0.2926
537515	1	16284866	1_16284866	71.6837	1.1077	0.2926
544923	1	16518192	1_16518192	71.7138	1.1077	0.2926
SNP-1.17173557.	1	17174604	1_17174604	71.7394	1.1077	0.2926
id1010543	1	17277642	1_17277642	71.7499	1.1077	0.2926
587267	1	17394761	1_17394761	71.7519	1.1077	0.2926
587802	1	17421622	1_17421622	71.7522	1.1077	0.2926
591240	1	17545595	1_17545595	71.7638	1.1077	0.2926
id1010769	1	17796478	1_17796478	71.9812	1.1077	0.2926
SNP-1.17810188.	1	17811235	1_17811235	71.9848	1.1077	0.2926
605969	1	18009098	1_18009098	72.1593	1.1077	0.2926
611682	1	18220395	1_18220395	72.2259	0.7692	0.3805
619296	1	18461482	1_18461482	72.2459	0.4923	0.4829
621464	1	18501890	1_18501890	72.5167	0.5	0.4795
SNP-1.18539601.	1	18540648	1_18540648	72.6718	0.3798	0.5377
623585	1	18590220	1_18590220	72.6728	0.3798	0.5377
id1011169	1	18595416	1_18595416	72.6739	0.3798	0.5377
634609	1	18891591	1_18891591	73.3277	0.5	0.4795
638992	1	19008526	1_19008526	73.5555	0.5	0.4795
SNP-1.19015352.	1	19016398	1_19016398	73.5572	0.7692	0.3805
685906	1	20457787	1_20457787	77.8467	1.1429	0.285
id1012165	1	21203101	1_21203101	80.2832	0.938	0.3328
710406	1	21267816	1_21267816	80.285	0.3798	0.5377
id1012330	1	21795198	1_21795198	80.954	0.6279	0.4281
730813	1	21921100	1_21921100	81.542	0.6279	0.4281
731361	1	21935687	1_21935687	81.5957	0.6279	0.4281
734129	1	22030659	1_22030659	82.3831	0.6279	0.4281
743915	1	22290853	1_22290853	83.6045	0.3798	0.5377
SNP-1.22352640.	1	22353686	1_22353686	84.1733	0.0078	0.9298
SNP-1.22470581.	1	22471627	1_22471627	84.6199	0.0078	0.9298
757255	1	22612838	1_22612838	84.7984	0.0308	0.8608
760644	1	22723681	1_22723681	85.513	0	1
SNP-1_22828195	1	22829240	1_22829240	85.8062	0.0078	0.9298
774425	1	23084148	1_23084148	87.5066	0.0078	0.9298
SNP-1.23116608.	1	23117653	1_23117653	87.9454	0.0078	0.9298
SNP-1.23118214.	1	23119259	1_23119259	87.9467	0.0078	0.9298
779469	1	23240729	1_23240729	87.9878	0.0312	0.8597
SNP-1.23319764.	1	23320809	1_23320809	88.2192	0.125	0.7237
id1013342	1	23337346	1_23337346	88.2272	0.0312	0.8597
SNP-1.23342685.	1	23343730	1_23343730	88.2304	0.125	0.7237
SNP-1.23438712.	1	23439757	1_23439757	88.2672	0.125	0.7237
SNP-1.23446683.	1	23447728	1_23447728	88.2797	0.2812	0.5959
789067	1	23455454	1_23455454	88.2918	0.2812	0.5959
id1013568	1	23584029	1_23584029	88.5439	0.2812	0.5959
SNP-1.23711708.	1	23712753	1_23712753	89.3833	0.0709	0.7901
id1013722	1	23717214	1_23717214	89.4571	0.0709	0.7901
801364	1	23731002	1_23731002	89.8676	0.0709	0.7901
id1013855	1	23839187	1_23839187	90.0626	0.127	0.7216
SNP-1.23922637.	1	23923682	1_23923682	91.0912	0.127	0.7216
SNP-1.23956743.	1	23957788	1_23957788	91.2397	0.127	0.7216
SNP-1.23987271.	1	23988316	1_23988316	91.3938	0.127	0.7216
SNP-1.24081051.	1	24082096	1_24082096	92.1621	0.2857	0.593
817625	1	24108184	1_24108184	92.3928	0.2857	0.593
SNP-1.24114655.	1	24115700	1_24115700	92.3948	0.2857	0.593
id1014302	1	24276747	1_24276747	92.9336	0.0078	0.9298
SNP-1.24295298.	1	24296343	1_24296343	93.2992	0.0078	0.9298
SNP-1.24349194.	1	24350239	1_24350239	93.3269	0	1
id1014426	1	24377861	1_24377861	93.3463	0.0308	0.8608
SNP-1.24461978.	1	24463023	1_24463023	94.509	0.0308	0.8608
835826	1	24654815	1_24654815	96.0243	0.4923	0.4829
836426	1	24664808	1_24664808	96.1525	0.4923	0.4829
839855	1	24733982	1_24733982	96.2386	0.4923	0.4829
id1014819	1	24818955	1_24818955	96.9452	0.6183	0.4317
id1014853	1	24897157	1_24897157	97.4811	0.1908	0.6622
SNP-1.25001551.	1	25002596	1_25002596	98.2937	0.0076	0.9304
SNP-1.25043823.	1	25044868	1_25044868	99.3148	0.0687	0.7932
id1015006	1	25139879	1_25139879	99.8433	0.2727	0.6015
SNP-1.25246959.	1	25248004	1_25248004	99.8645	0.1908	0.6622
863795	1	25412050	1_25412050	100.972	0.0687	0.7932
867116	1	25575937	1_25575937	101.812	0.374	0.5408
SNP-1.25596252.	1	25597297	1_25597297	101.912	0.374	0.5408
869656	1	25665584	1_25665584	102.29	0.374	0.5408
877684	1	25966530	1_25966530	104.052	0.4923	0.4829
882462	1	26095782	1_26095782	104.369	0.4923	0.4829
id1015408	1	26294671	1_26294671	105.423	0.374	0.5408
id1015417	1	26339067	1_26339067	105.877	0.374	0.5408
SNP-1.26516035.	1	26517080	1_26517080	108.2	0.6183	0.4317
894014	1	26563781	1_26563781	108.658	0.6183	0.4317
894459	1	26584276	1_26584276	108.807	0.6183	0.4317
SNP-1.26587889.	1	26588934	1_26588934	109.031	0.6183	0.4317
rd1000256	1	26599457	1_26599457	109.23	0.6183	0.4317
896868	1	26681730	1_26681730	109.483	0.374	0.5408
id1015544	1	26701198	1_26701198	109.486	0.374	0.5408
905124	1	26968957	1_26968957	111.801	0.9237	0.3365
id1015742	1	27052085	1_27052085	111.814	0.6183	0.4317
911971	1	27266008	1_27266008	112.566	0.1212	0.7277
SNP-1.27297936.	1	27298981	1_27298981	113.046	0.1212	0.7277
913506	1	27330724	1_27330724	113.251	0.2727	0.6015
919171	1	27486584	1_27486584	113.493	0.1212	0.7277
id1015902	1	27494737	1_27494737	113.498	0.1212	0.7277
id1015931	1	27558084	1_27558084	113.978	0.1212	0.7277
924930	1	27710094	1_27710094	114.277	0.2769	0.5987
925355	1	27726735	1_27726735	114.284	0.4923	0.4829
SNP-1.27825997.	1	27827042	1_27827042	114.936	0.4923	0.4829
SNP-1.28011611.	1	28012656	1_28012656	115.059	0.1231	0.7257
942965	1	28331892	1_28331892	116.995	0.2769	0.5987
953304	1	28619275	1_28619275	117.866	0.0308	0.8608
963748	1	28974831	1_28974831	119.963	0	1
SNP-1.29053366.	1	29054412	1_29054412	119.988	0	1
968050	1	29130409	1_29130409	120.248	0	1
SNP-1.29204293.	1	29205339	1_29205339	120.578	0.1231	0.7257
970852	1	29218388	1_29218388	120.587	0.1231	0.7257
id1017334	1	29316202	1_29316202	120.889	0.1231	0.7257
981661	1	29599471	1_29599471	122.238	0.1231	0.7257
SNP-1.29612293.	1	29613339	1_29613339	122.247	0.1231	0.7257
SNP-1.29616029.	1	29617075	1_29617075	122.249	0.1231	0.7257
SNP-1.29621768.	1	29622814	1_29622814	122.33	0.1231	0.7257
985718	1	29727014	1_29727014	122.507	0.1231	0.7257
SNP-1.29823677.	1	29824723	1_29824723	122.532	0.1231	0.7257
id1017859	1	29966062	1_29966062	123.072	0.1231	0.7257
997416	1	30044383	1_30044383	123.301	0.1231	0.7257
SNP-1.30043609.	1	30044655	1_30044655	123.301	0.1908	0.6622
1007944	1	30373171	1_30373171	124.968	0.1231	0.7257
id1018311	1	30454089	1_30454089	125.558	0.0308	0.8608
1010821	1	30483755	1_30483755	125.877	0.0308	0.8608
1010829	1	30484084	1_30484084	125.877	0.0308	0.8608
SNP-1.30707235.	1	30708280	1_30708280	126.941	0.0698	0.7917
1019173	1	30739571	1_30739571	127.197	0.0698	0.7917
id1018601	1	30853170	1_30853170	127.539	0.0078	0.9298
1027975	1	30986786	1_30986786	128.042	0.0078	0.9298
1028287	1	30994656	1_30994656	128.047	0.0078	0.9298
1029229	1	31033632	1_31033632	128.07	0.0078	0.9298
1033389	1	31209690	1_31209690	128.843	0.0078	0.9298
1040379	1	31474094	1_31474094	129.407	0.0308	0.8608
1040474	1	31479743	1_31479743	129.417	0.0308	0.8608
SNP-1.31640214.	1	31641259	1_31641259	129.528	0.0308	0.8608
1047154	1	31710765	1_31710765	129.858	0.0308	0.8608
id1019229	1	31712814	1_31712814	129.859	0.0308	0.8608
SNP-1.31975033.	1	31976078	1_31976078	130.766	0	1
SNP-1.32040874.	1	32041919	1_32041919	130.817	0	1
1058637	1	32090338	1_32090338	131.091	0	1
SNP-1.32102231.	1	32103276	1_32103276	131.093	0	1
1059782	1	32141932	1_32141932	132.266	0	1
SNP-1.32164702.	1	32165747	1_32165747	132.291	0	1
1064737	1	32323875	1_32323875	133.226	0.1231	0.7257
id1020166	1	32643875	1_32643875	134.204	0.1938	0.6598
1073877	1	32644667	1_32644667	134.204	0.1938	0.6598
1075431	1	32714389	1_32714389	134.22	0.2812	0.5959
SNP-1.32761217.	1	32762262	1_32762262	134.233	0.2812	0.5959
id1020384	1	32898485	1_32898485	134.953	0.1969	0.6573
1086147	1	33164035	1_33164035	135.677	0.1969	0.6573
1088950	1	33268652	1_33268652	137.057	0.125	0.7237
SNP-1.33357665.	1	33358710	1_33358710	137.778	0.0698	0.7917
1092139	1	33365454	1_33365454	137.78	0.0698	0.7917
SNP-1.33628769.	1	33629814	1_33629814	138.331	0.0078	0.9298
1099618	1	33630310	1_33630310	138.337	0.0078	0.9298
1110244	1	33970323	1_33970323	140.308	0.1938	0.6598
1112409	1	34042152	1_34042152	140.761	0.0308	0.8608
1118221	1	34219739	1_34219739	140.934	0.0687	0.7932
1122670	1	34348949	1_34348949	141.23	0.374	0.5408
SNP-1.34676800.	1	34677844	1_34677844	142.741	0.6183	0.4317
1133718	1	34706964	1_34706964	142.761	0.9237	0.3365
1134909	1	34761634	1_34761634	142.933	0.9237	0.3365
id1021776	1	34803716	1_34803716	142.992	0.1212	0.7277
1141020	1	34972329	1_34972329	143.015	0.7576	0.3841
1145008	1	35101685	1_35101685	143.714	0.1908	0.6622
id1022407	1	35542178	1_35542178	145.314	0.188	0.6646
1156816	1	35555521	1_35555521	145.751	0.3684	0.5439
SNP-1.35846600.	1	35847644	1_35847644	147.295	0.0299	0.8628
id1022847	1	36009309	1_36009309	148.029	0.4776	0.4895
1172748	1	36143155	1_36143155	149.068	0.7463	0.3877
1174325	1	36201339	1_36201339	149.08	1.0746	0.2999
1177204	1	36291334	1_36291334	149.315	1.4627	0.2265
SNP-1.36361084.	1	36362128	1_36362128	149.326	1.4627	0.2265
c1p36414764	1	36414765	1_36414765	149.546	1.4627	0.2265
id1023174	1	36485978	1_36485978	149.658	1.4627	0.2265
SNP-1.36532569.	1	36533613	1_36533613	149.989	1.4627	0.2265
1184074	1	36536946	1_36536946	149.99	1.4627	0.2265
1188296	1	36683766	1_36683766	149.998	1.4627	0.2265
1191519	1	36829724	1_36829724	150.444	1.4627	0.2265
1191989	1	36861511	1_36861511	150.447	1.4627	0.2265
1194403	1	36945618	1_36945618	150.456	1.4627	0.2265
id1023347	1	37030733	1_37030733	150.898	1.2707	0.2596
SNP-1.37300662.	1	37301706	1_37301706	152.414	1.4848	0.223
1204367	1	37332228	1_37332228	152.633	1.4848	0.223
1213474	1	37744697	1_37744697	153.502	1.2707	0.2596
1216964	1	37877061	1_37877061	153.564	1.2707	0.2596
1217224	1	37885159	1_37885159	153.57	1.2707	0.2596
id1024129	1	38049983	1_38049983	154.234	0.7576	0.3841
SNP-1.38237993.	1	38239037	1_38239037	155.749	1.9394	0.1637
1226694	1	38276174	1_38276174	156.178	1.0909	0.2963
1230423	1	38406155	1_38406155	156.409	1.7176	0.19
SNP-1.38422515.	1	38423559	1_38423559	156.413	1.7176	0.19
1231498	1	38446499	1_38446499	156.417	0.9237	0.3365
SNP-1.38536811.	1	38537855	1_38537855	156.846	1.2901	0.256
SNP-1.38658916.	1	38659960	1_38659960	157.065	3.0303	0.0817
SNP-1.38690481.	1	38691525	1_38691525	157.284	4.3636	0.0367
SNP-1.38845019.	1	38846063	1_38846063	158.162	5.9394	0.0148
SNP-1.39019886.	1	39020930	1_39020930	158.601	5.1212	0.0236
SNP-1.39209532.	1	39210576	1_39210576	159.336	6.3233	0.0119
1256276	1	39244791	1_39244791	159.48	6.8182	0.009
1257104	1	39282883	1_39282883	159.914	6.8182	0.009
1259171	1	39342234	1_39342234	160.135	6.8182	0.009
SNP-1.39344573.	1	39345617	1_39345617	160.136	6.8182	0.009
1259861	1	39362559	1_39362559	160.138	6.8182	0.009
1261182	1	39408253	1_39408253	160.148	7.7576	0.0053
SNP-1.39407803.	1	39408847	1_39408847	160.148	7.7576	0.0053
SNP-1.39597114.	1	39598158	1_39598158	160.596	13.9023	0.0002
SNP-1.39671188.	1	39672232	1_39672232	160.814	13.9023	0.0002
SNP-1.39692796.	1	39693840	1_39693840	160.82	13.9023	0.0002
SNP-1.39719132.	1	39720176	1_39720176	160.822	13.9023	0.0002
1272679	1	39833556	1_39833556	161.898	12.6391	0.0004
id1025367	1	39878951	1_39878951	162.198	13.9023	0.0002
1275423	1	39976095	1_39976095	163.293	13.9023	0.0002
id1025455	1	39993949	1_39993949	163.419	16.609	0
SNP-1.40025700.	1	40026744	1_40026744	163.64	16.609	0
1280193	1	40154802	1_40154802	164.307	16.609	0
SNP-1.40192160.	1	40193204	1_40193204	164.309	16.609	0
SNP-1.40447508.	1	40448552	1_40448552	165.828	28.6866	0
c1p40455715	1	40455716	1_40455716	165.83	28.6866	0
1290367	1	40551798	1_40551798	166.703	32.5075	0
SNP-1.40570714.	1	40571758	1_40571758	166.715	32.5075	0
SNP-1.40596823.	1	40597867	1_40597867	166.722	34.5075	0
SNP-1.40608502.	1	40609546	1_40609546	166.936	34.5075	0
1303708	1	40997165	1_40997165	169.331	42.2932	0
SNP-1.41066403.	1	41067447	1_41067447	169.557	42.2932	0
1306630	1	41089199	1_41089199	169.559	42.2932	0
id1026534	1	41191016	1_41191016	169.577	42.2932	0
1319453	1	41542101	1_41542101	172.763	48.4848	0
SNP-1.41823942.	1	41824986	1_41824986	176.136	46.9248	0
SNP-1.41889669.	1	41890713	1_41890713	176.145	45.403	0
1329596	1	41917762	1_41917762	176.531	44.5789	0
SNP-1.42049603.	1	42050647	1_42050647	177.206	44.5789	0
SNP-1.42581811.	1	42582856	1_42582856	181.435	26.1729	0
SNP-1.42818286.	1	42819331	1_42819331	182.442	22.7444	0
SNP-1.43225377.	1	43226422	1_43226422	184.177	22.7444	0
1374878	2	281235	2_281235	0.0065	0.1231	0.7257
id2000235	2	316859	2_316859	0.0074	0.1908	0.6622
1379046	2	456993	2_456993	0.0106	0	1
1379400	2	466851	2_466851	0.0213	0	1
1381407	2	542635	2_542635	0.3868	0	1
id2000405	2	568585	2_568585	0.4527	0	1
SNP-2.572523.	2	572524	2_572524	0.4682	0	1
1387388	2	712569	2_712569	1.1707	0	1
id2000674	2	861576	2_861576	1.7225	0.2727	0.6015
1394201	2	972395	2_972395	2.8078	0.2727	0.6015
id2000835	2	1000481	2_1000481	3.0601	0.4848	0.4862
SNP-2.1100509.	2	1100510	2_1100510	3.2185	1.0909	0.2963
id2001102	2	1288670	2_1288670	4.0955	0.4848	0.4862
1401309	2	1332461	2_1332461	4.3741	0.2727	0.6015
1402172	2	1380527	2_1380527	4.6799	0.7576	0.3841
1412828	2	1994215	2_1994215	8.5839	1.7176	0.19
1415008	2	2109697	2_2109697	9.4648	1.2901	0.256
SNP-2.2141162.	2	2141163	2_2141163	9.5126	1.1077	0.2926
SNP-2.2342052.	2	2342055	2_2342055	10.484	0.9237	0.3365
SNP-2.2497337.	2	2497340	2_2497340	10.5461	0.9237	0.3365
1437299	2	2902612	2_2902612	11.8223	1.7176	0.19
id2001831	2	3230775	2_3230775	13.388	1.4848	0.223
SNP-2.3253756.	2	3253759	2_3253759	13.4194	1.4848	0.223
SNP-2_3280144	2	3280147	2_3280147	13.4372	1.4848	0.223
SNP-2.3340604.	2	3340607	2_3340607	13.4836	1.4848	0.223
1461236	2	3830712	2_3830712	18.0389	0.9237	0.3365
1468512	2	4074634	2_4074634	20.8791	0.2769	0.5987
1475125	2	4335970	2_4335970	24.5241	0.7692	0.3805
id2002293	2	4361469	2_4361469	24.6151	0.7692	0.3805
SNP-2_4366754	2	4366758	2_4366758	24.6312	0.9237	0.3365
SNP-2.4682875.	2	4682879	2_4682879	27.6149	0.1908	0.6622
id2002525	2	4724663	2_4724663	27.7354	0.1908	0.6622
1486363	2	4727607	2_4727607	27.7578	0.1908	0.6622
id2002529	2	4728286	2_4728286	27.763	0.1908	0.6622
1490986	2	4872870	2_4872870	29.2643	0.6183	0.4317
1497837	2	5120420	2_5120420	32.9969	0.0687	0.7932
1503834	2	5375349	2_5375349	34.7895	0.1908	0.6622
id2002914	2	5416397	2_5416397	34.8871	0.374	0.5408
1509113	2	5556295	2_5556295	35.4585	0.0078	0.9298
id2003035	2	5721881	2_5721881	36.6686	0.0698	0.7917
id2003067	2	5837031	2_5837031	37.4989	0.1938	0.6598
1519573	2	5928239	2_5928239	39.3082	0.1938	0.6598
1521056	2	5973214	2_5973214	39.8005	0.1938	0.6598
SNP-2.6060147.	2	6060148	2_6060148	39.8743	0.1938	0.6598
1526297	2	6113064	2_6113064	40.186	0.0698	0.7917
1528574	2	6171645	2_6171645	40.3873	0.2812	0.5959
1529073	2	6181479	2_6181479	40.8614	0.7812	0.3768
SNP-2.6386038.	2	6386039	2_6386039	41.0369	0.7812	0.3768
SNP-2.6631665.	2	6631666	2_6631666	42.3227	1.7442	0.1866
1549487	2	6651091	2_6651091	42.3621	1.7442	0.1866
c2p6726722	2	6726723	2_6726723	42.7693	1.7442	0.1866
SNP-2.6988541.	2	6988542	2_6988542	44.0036	1.5077	0.2195
SNP-2.7149495.	2	7149496	2_7149496	45.5858	4.771	0.0289
1569557	2	7238793	2_7238793	46.3941	3.3664	0.0665
id2003730	2	7277487	2_7277487	46.5118	3.3664	0.0665
1576698	2	7423988	2_7423988	47.3294	3.3664	0.0665
1579500	2	7487524	2_7487524	47.8796	4.0382	0.0445
SNP-2.7699094.	2	7699096	2_7699096	49.8971	4.1008	0.0429
SNP-2.7769747.	2	7769749	2_7769749	50.3595	3.0769	0.0794
SNP-2.7857478.	2	7857480	2_7857480	50.9013	2.7984	0.0944
c2p7934129	2	7934130	2_7934130	51.031	2.4923	0.1144
wd2000377	2	7975030	2_7975030	51.1711	2.4923	0.1144
id2004251	2	8402594	2_8402594	52.5301	1.9692	0.1605
SNP-2.8598822.	2	8598824	2_8598824	53.4226	0.7692	0.3805
1631567	2	8871025	2_8871025	55.2279	0.1908	0.6622
1634680	2	8964328	2_8964328	56.1826	0.0308	0.8608
1634974	2	8971316	2_8971316	56.1886	0.0308	0.8608
SNP-2.9019743.	2	9019746	2_9019746	56.2404	0.2769	0.5987
1648571	2	9433267	2_9433267	56.7192	0.7692	0.3805
SNP-2.9533927.	2	9533930	2_9533930	57.2752	0.7692	0.3805
1652037	2	9536160	2_9536160	57.2756	0.7692	0.3805
id2004617	2	9553166	2_9553166	57.291	0.7692	0.3805
1653063	2	9570228	2_9570228	57.3194	1.1077	0.2926
1661393	2	9801099	2_9801099	57.3247	1.1077	0.2926
1667329	2	9963856	2_9963856	58.0355	0.9237	0.3365
1667949	2	9975660	2_9975660	58.0566	0.6183	0.4317
1675311	2	10169097	2_10169097	58.2149	0.2769	0.5987
1678844	2	10274389	2_10274389	58.9682	0.6279	0.4281
1713554	2	11102648	2_11102648	60.6691	0.1938	0.6598
1725183	2	11437686	2_11437686	61.2326	0.3798	0.5377
1727846	2	11515882	2_11515882	61.3089	0.5	0.4795
SNP-2.11519045.	2	11519050	2_11519050	61.3102	0.5	0.4795
id2005462	2	11707238	2_11707238	62.1205	0.5	0.4795
id2005538	2	12154391	2_12154391	62.7849	1.3101	0.2524
id2005552	2	12198383	2_12198383	62.8606	0.6279	0.4281
id2005554	2	12321177	2_12321177	63.4383	0.6279	0.4281
1751938	2	12355019	2_12355019	63.6524	1.7442	0.1866
1753569	2	12423297	2_12423297	63.7436	1.7442	0.1866
id2005670	2	12568352	2_12568352	64.0857	1.7442	0.1866
1764783	2	12809491	2_12809491	64.3041	2	0.1573
1769934	2	12977555	2_12977555	64.4151	2	0.1573
1774938	2	13118224	2_13118224	64.6518	2	0.1573
1774978	2	13119013	2_13119013	64.6521	2	0.1573
1778302	2	13251121	2_13251121	64.7515	2	0.1573
1778303	2	13251132	2_13251132	64.7515	2	0.1573
id2005813	2	13291811	2_13291811	64.7681	2	0.1573
1800430	2	13767127	2_13767127	64.8776	2	0.1573
1805978	2	13930408	2_13930408	64.9672	2	0.1573
ud2000759	2	14117955	2_14117955	65.0831	2	0.1573
1819139	2	14331463	2_14331463	65.2203	2	0.1573
1819741	2	14354706	2_14354706	65.2323	2	0.1573
1822725	2	14433016	2_14433016	65.3113	2	0.1573
1843374	2	15052866	2_15052866	65.8829	2	0.1573
wd2001405	2	15059386	2_15059386	65.8949	2	0.1573
id2006189	2	15156570	2_15156570	65.9597	2	0.1573
1848208	2	15187139	2_15187139	65.9997	2	0.1573
SNP-2.15211009.	2	15216880	2_15216880	66.0128	2	0.1573
id2006214	2	15234003	2_15234003	66.0298	2	0.1573
1849441	2	15237753	2_15237753	66.031	2	0.1573
1852470	2	15303533	2_15303533	66.0425	2	0.1573
1855406	2	15396319	2_15396319	66.1059	2	0.1573
1860368	2	15555034	2_15555034	66.5048	2	0.1573
1869660	2	15871329	2_15871329	66.7553	3.125	0.0771
1871493	2	15922355	2_15922355	66.7891	3.125	0.0771
1871783	2	15940845	2_15940845	66.8521	3.125	0.0771
1879653	2	16224316	2_16224316	67.3456	3.4186	0.0645
1885042	2	16387559	2_16387559	67.7397	3.4186	0.0645
SNP-2.16421060.	2	16426931	2_16426931	67.8126	3.4186	0.0645
SNP-2.16470328.	2	16476199	2_16476199	67.9291	3.4186	0.0645
SNP-2.16482106.	2	16487977	2_16487977	67.9851	3.4186	0.0645
SNP-2.16497618.	2	16503489	2_16503489	67.9911	3.4186	0.0645
SNP-2.16533451.	2	16539322	2_16539322	68.0044	3.4186	0.0645
SNP-2.16542046.	2	16547917	2_16547917	68.0113	3.4186	0.0645
SNP-2.16677158.	2	16683029	2_16683029	68.6282	2.7984	0.0944
SNP-2.16679752.	2	16685623	2_16685623	68.6556	2.7984	0.0944
SNP-2.16695516.	2	16701387	2_16701387	68.6786	2.7984	0.0944
SNP-2.16892494.	2	16898365	2_16898365	69.0801	2.7984	0.0944
1905884	2	16919033	2_16919033	69.3018	2.7984	0.0944
id2006778	2	16968096	2_16968096	69.4506	2.7984	0.0944
SNP-2.16975849.	2	16981720	2_16981720	69.6849	2.7984	0.0944
1908299	2	17004763	2_17004763	69.7237	3.4186	0.0645
id2006795	2	17042797	2_17042797	69.7687	3.4186	0.0645
SNP-2.17048483.	2	17054354	2_17054354	69.7733	3.4186	0.0645
1921360	2	17414544	2_17414544	70.766	4.1008	0.0429
1934033	2	17775257	2_17775257	71.3118	4.9213	0.0265
SNP-2.17778777.	2	17784647	2_17784647	71.3621	4.1008	0.0429
1935818	2	17814808	2_17814808	71.6763	4.845	0.0277
SNP-2.17905794.	2	17911664	2_17911664	72.331	5.6512	0.0174
SNP-2.17906079.	2	17911949	2_17911949	72.331	5.6512	0.0174
1940254	2	17929072	2_17929072	72.4257	5.6512	0.0174
c2p17996374	2	17996375	2_17996375	73.1976	4.845	0.0277
1943203	2	18017516	2_18017516	73.3402	4.845	0.0277
SNP-2.18072257.	2	18078127	2_18078127	73.6053	4.845	0.0277
1950440	2	18213838	2_18213838	73.6492	3.4186	0.0645
SNP-2.18487528.	2	18493398	2_18493398	75.0749	4.845	0.0277
SNP-2.18548287.	2	18554157	2_18554157	75.1892	4.845	0.0277
SNP-2.18570463.	2	18576333	2_18576333	75.5378	5.6512	0.0174
1962922	2	18587090	2_18587090	75.5412	5.6512	0.0174
SNP-2.18584949.	2	18590819	2_18590819	75.5419	5.6512	0.0174
1967392	2	18707924	2_18707924	77.5009	5.6512	0.0174
1971651	2	18811812	2_18811812	78.3141	5.2	0.0226
1972826	2	18863704	2_18863704	78.8509	5.6512	0.0174
1985488	2	19306731	2_19306731	83.3391	7.3359	0.0068
1990444	2	19465483	2_19465483	84.5251	7.3359	0.0068
1995035	2	19620800	2_19620800	85.9631	6.0308	0.0141
2003150	2	19846632	2_19846632	87.2346	5.2	0.0226
SNP-2.20253947.	2	20259816	2_20259816	90.2375	6.0308	0.0141
2038145	2	20803521	2_20803521	93.17	4.1008	0.0429
SNP-2.21078737.	2	21084606	2_21084606	94.2184	4.1008	0.0429
ud2001198	2	21096008	2_21096008	94.2537	4.1008	0.0429
2048774	2	21199929	2_21199929	94.8034	4.1008	0.0429
2051175	2	21300416	2_21300416	94.8349	4.1008	0.0429
2054640	2	21442667	2_21442667	95.7747	4.845	0.0277
SNP-2.21873876.	2	21879746	2_21879746	97.8265	5.2812	0.0216
SNP-2.22014459.	2	22020329	2_22020329	99.3962	6.125	0.0133
2077156	2	22037357	2_22037357	99.4071	6.125	0.0133
2080430	2	22134302	2_22134302	99.8317	6.125	0.0133
SNP-2.22256156.	2	22262026	2_22262026	101.071	6.125	0.0133
2087054	2	22324900	2_22324900	101.687	6.125	0.0133
2087388	2	22340836	2_22340836	101.783	6.125	0.0133
SNP-2.22419235.	2	22425105	2_22425105	102.181	6.125	0.0133
2093408	2	22544620	2_22544620	102.867	6.5194	0.0107
id2009186	2	23073414	2_23073414	106.683	7.4496	0.0063
2110566	2	23091520	2_23091520	107.208	7.4496	0.0063
id2009229	2	23115199	2_23115199	107.346	7.4496	0.0063
2115418	2	23209561	2_23209561	108.053	6.5194	0.0107
2120623	2	23396915	2_23396915	108.105	6.5194	0.0107
2120738	2	23400020	2_23400020	108.106	6.5194	0.0107
2120852	2	23402747	2_23402747	108.107	6.5194	0.0107
SNP-2.23495009.	2	23500879	2_23500879	108.138	6.5194	0.0107
2131264	2	23753937	2_23753937	109.281	8.8923	0.0029
2142337	2	24018258	2_24018258	110.741	6.0308	0.0141
id2009964	2	24048497	2_24048497	110.76	5.2	0.0226
id2010102	2	24168273	2_24168273	111.162	4.0382	0.0445
SNP-2.24170823.	2	24176693	2_24176693	111.178	4.0382	0.0445
SNP-2.24220255.	2	24226125	2_24226125	111.474	3.7231	0.0537
2153125	2	24264653	2_24264653	111.503	3.7231	0.0537
2165278	2	24473315	2_24473315	111.697	3.7231	0.0537
id2010564	2	24693023	2_24693023	112.257	3.0769	0.0794
2178948	2	24712704	2_24712704	112.396	3.0769	0.0794
SNP-2.24721576.	2	24727446	2_24727446	112.469	3.0769	0.0794
SNP-2.24761841.	2	24767711	2_24767711	112.592	3.0769	0.0794
2181688	2	24780754	2_24780754	112.712	3.0769	0.0794
SNP-2.24898564.	2	24904434	2_24904434	113.744	2.4923	0.1144
SNP-2.24909459.	2	24915329	2_24915329	113.756	2.4923	0.1144
2189630	2	24975676	2_24975676	114.22	2.4923	0.1144
SNP-2.25069793.	2	25075663	2_25075663	114.511	1.4627	0.2265
2198557	2	25193353	2_25193353	115.371	2.4923	0.1144
2215213	2	25646452	2_25646452	117.698	3.4186	0.0645
SNP-2.25863722.	2	25869592	2_25869592	119.7	3.0769	0.0794
2231118	2	26110968	2_26110968	121.945	2.4923	0.1144
2235076	2	26235041	2_26235041	122.517	1.9692	0.1605
2237404	2	26320984	2_26320984	122.806	2.2403	0.1345
id2011628	2	26417211	2_26417211	123.589	2.2403	0.1345
id2011813	2	26821526	2_26821526	126.336	1.9692	0.1605
2251630	2	26827904	2_26827904	126.344	1.9692	0.1605
2252638	2	26875955	2_26875955	126.601	1.1077	0.2926
2254300	2	26981642	2_26981642	126.653	1.1077	0.2926
id2011890	2	27062426	2_27062426	126.917	1.1077	0.2926
id2011968	2	27208843	2_27208843	127.258	0.6279	0.4281
2261405	2	27272606	2_27272606	127.493	0.6279	0.4281
2263894	2	27397327	2_27397327	127.987	0.1938	0.6598
2265653	2	27465267	2_27465267	128.031	0.0308	0.8608
id2012123	2	27767915	2_27767915	129.235	0.0303	0.8618
2278345	2	27943307	2_27943307	130.039	0.1212	0.7277
2284603	2	28176697	2_28176697	131.922	2.7143	0.0995
2289040	2	28337985	2_28337985	132.72	5.4812	0.0192
2289425	2	28356227	2_28356227	132.722	5.4812	0.0192
id2012453	2	28649274	2_28649274	133.53	6.3233	0.0119
SNP-2.28676500.	2	28682370	2_28682370	133.554	6.3233	0.0119
SNP-2.28694251.	2	28700121	2_28700121	133.565	6.3233	0.0119
id2012493	2	28733338	2_28733338	133.714	7.2256	0.0072
fd12	2	28895812	2_28895812	134.593	7.2256	0.0072
2307304	2	29009948	2_29009948	135.092	7.2256	0.0072
2307844	2	29029099	2_29029099	135.128	7.2256	0.0072
2309227	2	29102484	2_29102484	135.165	8.188	0.0042
2309388	2	29111475	2_29111475	135.171	7.7576	0.0053
SNP-2.29500742.	2	29506612	2_29506612	138.068	7.3359	0.0068
2321304	2	29526829	2_29526829	138.092	7.3359	0.0068
2322855	2	29568762	2_29568762	138.184	7.3359	0.0068
2326123	2	29692154	2_29692154	139.186	6.4198	0.0113
SNP-2.30068102.	2	30073972	2_30073972	141.72	6.9231	0.0085
2339503	2	30166782	2_30166782	141.975	6.9231	0.0085
id2013398	2	30230048	2_30230048	142.023	6.9231	0.0085
2343222	2	30285094	2_30285094	142.047	6.9231	0.0085
SNP-2.30285161.	2	30291031	2_30291031	142.054	6.9231	0.0085
id2013434	2	30345735	2_30345735	142.076	6.9231	0.0085
2347413	2	30437868	2_30437868	143.074	6.9231	0.0085
SNP-2.30649445.	2	30655315	2_30655315	144.125	8.313	0.0039
2356136	2	30743855	2_30743855	145.431	8.313	0.0039
id2013739	2	30811762	2_30811762	145.679	8.313	0.0039
2362152	2	30956323	2_30956323	145.738	8.313	0.0039
SNP-2.31092315.	2	31098185	2_31098185	146.464	8.313	0.0039
id2013897	2	31163692	2_31163692	147.184	8.313	0.0039
SNP-2.31285947.	2	31291817	2_31291817	148.049	9.9692	0.0016
id2013975	2	31476314	2_31476314	148.673	8.8923	0.0029
2375486	2	31547627	2_31547627	148.989	8.8923	0.0029
2375623	2	31550710	2_31550710	149.002	8.8923	0.0029
SNP-2.31769075.	2	31774945	2_31774945	151.399	7.3359	0.0068
2380703	2	31800654	2_31800654	151.457	6.8182	0.009
2383427	2	31900018	2_31900018	151.734	6.8182	0.009
2383478	2	31901912	2_31901912	151.744	6.8182	0.009
2386934	2	32043068	2_32043068	151.876	5.9394	0.0148
SNP-2.32246221.	2	32252091	2_32252091	152.852	5.1212	0.0236
id2014417	2	32323814	2_32323814	153.576	3.9774	0.0461
2394555	2	32399826	2_32399826	154.505	3.6667	0.0555
2413594	2	33173571	2_33173571	158.695	5.4812	0.0192
2416886	2	33270058	2_33270058	158.826	5.4812	0.0192
2422788	2	33509271	2_33509271	160.326	5.1212	0.0236
SNP-2.33506504.	2	33512374	2_33512374	160.349	5.1212	0.0236
id2014918	2	33577618	2_33577618	160.41	5.1212	0.0236
2430506	2	33792211	2_33792211	161.938	5.9394	0.0148
2432286	2	33866229	2_33866229	162.291	6.8182	0.009
2436222	2	34023444	2_34023444	162.69	7.7576	0.0053
id2015227	2	34043545	2_34043545	162.724	7.7576	0.0053
ud2002015	2	34044934	2_34044934	162.728	7.7576	0.0053
2443604	2	34409509	2_34409509	165.442	9.8182	0.0017
2449332	2	34571305	2_34571305	166.912	9.8182	0.0017
2450246	2	34595374	2_34595374	167.17	9.8182	0.0017
SNP-2.34628909.	2	34634779	2_34634779	167.42	11.6107	0.0007
2454477	2	34758096	2_34758096	169.89	11.6107	0.0007
SNP-2.34779050.	2	34784920	2_34784920	170.033	11.6107	0.0007
id2015762	2	34865754	2_34865754	170.507	12.8321	0.0003
id2015767	2	34868096	2_34868096	170.51	12.8321	0.0003
2457699	2	34883879	2_34883879	170.536	12.8321	0.0003
SNP-2.34897244.	2	34903114	2_34903114	170.698	11.6107	0.0007
SNP-2.34913851.	2	34919721	2_34919721	171.002	11.6107	0.0007
SNP-2.34972595.	2	34978465	2_34978465	171.447	11.6107	0.0007
SNP-2.34994149.	2	35000019	2_35000019	171.699	11.6107	0.0007
id2015934	2	35037936	2_35037936	171.771	11.6107	0.0007
SNP-2.35039969.	2	35045839	2_35045839	171.773	11.6107	0.0007
id2015948	2	35046561	2_35046561	171.782	11.6107	0.0007
id2016084	2	35216781	2_35216781	173.299	9.3511	0.0022
id2016188	2	35304525	2_35304525	174.023	6.4198	0.0113
SNP-2.35507276.	2	35513146	2_35513146	174.84	7.8769	0.005
id2016439	2	35691841	2_35691841	176.352	9.8182	0.0017
2492869	3	470708	3_470708	0.0066	8.313	0.0039
2492905	3	472626	3_472626	0.0066	8.313	0.0039
2493088	3	480044	3_480044	0.0067	8.313	0.0039
2497338	3	707950	3_707950	2.1744	8.313	0.0039
SNP-3.715576.	3	716579	3_716579	2.1854	10.4504	0.0012
SNP-3.729993.	3	730996	3_730996	2.1984	10.4504	0.0012
SNP-3.850609.	3	851612	3_851612	2.4608	12.8321	0.0003
2501776	3	923667	3_923667	2.9602	13.5692	0.0002
SNP-3.941400.	3	942403	3_942403	3.3906	13.5692	0.0002
id3000589	3	996213	3_996213	3.8485	10.6124	0.0011
SNP-3.1004750.	3	1005753	3_1005753	3.8586	10.6124	0.0011
SNP-3.1007581.	3	1008584	3_1008584	3.8627	10.6124	0.0011
2506194	3	1155137	3_1155137	4.589	6.9231	0.0085
id3000795	3	1483370	3_1483370	7.5067	6.9231	0.0085
id3000835	3	1506317	3_1506317	7.7369	6.9231	0.0085
id3000892	3	1640734	3_1640734	8.6824	10.6124	0.0011
id3000913	3	1670761	3_1670761	8.8255	8	0.0047
2519506	3	1763294	3_1763294	9.7153	7.0312	0.008
SNP-3.1877839.	3	1878844	3_1878844	10.0028	5.7402	0.0166
id3001087	3	1953172	3_1953172	10.2762	5.7402	0.0166
id3001137	3	2067580	3_2067580	10.9905	7.5669	0.0059
SNP-3.2078243.	3	2079248	3_2079248	11.1284	7.0312	0.008
SNP-3.2199211.	3	2200216	3_2200216	11.8236	4.5	0.0339
2530217	3	2230854	3_2230854	11.8588	4.845	0.0277
2531426	3	2259122	3_2259122	12.0398	4.4308	0.0353
SNP-3.2312914.	3	2313919	3_2313919	12.0657	4.4308	0.0353
2534594	3	2362173	3_2362173	12.2879	4.4308	0.0353
SNP-3.2507729.	3	2508734	3_2508734	12.7623	5.2	0.0226
2538347	3	2578321	3_2578321	13.3974	4.4308	0.0353
id3001422	3	2594469	3_2594469	13.4159	4.4308	0.0353
2544876	3	2881274	3_2881274	14.8786	2.4923	0.1144
2545253	3	2906940	3_2906940	14.8917	3.7231	0.0537
SNP-3.2954791.	3	2955796	3_2955796	14.9104	3.7231	0.0537
2547584	3	3000383	3_3000383	14.9301	3.7231	0.0537
2548245	3	3019629	3_3019629	14.9336	3.7231	0.0537
2550534	3	3131426	3_3131426	15.3831	3.7231	0.0537
id3001712	3	3260697	3_3260697	16.4725	3.4186	0.0645
2553005	3	3270824	3_3270824	16.4947	3.4186	0.0645
id3001768	3	3313047	3_3313047	16.5872	3.4186	0.0645
2568392	3	3891759	3_3891759	21.2109	3.7231	0.0537
2572256	3	4001408	3_4001408	21.2496	3.7231	0.0537
SNP-3.4195095.	3	4196094	3_4196094	22.7659	3.0303	0.0817
2583961	3	4524184	3_4524184	25.2517	0.374	0.5408
2584928	3	4573725	3_4573725	25.4985	0.374	0.5408
2587600	3	4679076	3_4679076	26.6134	0.374	0.5408
id3002805	3	4759086	3_4759086	26.8524	0.0076	0.9304
2592720	3	4864245	3_4864245	28.1108	0	1
2599176	3	5057075	3_5057075	28.7115	0.1212	0.7277
SNP-3.5084502.	3	5085501	3_5085501	28.7284	0.1212	0.7277
2604498	3	5283005	3_5283005	29.4376	0.2727	0.6015
2607468	3	5452373	3_5452373	30.5553	0.2727	0.6015
2609279	3	5534861	3_5534861	31.2927	0.0303	0.8618
SNP-3.5566246.	3	5567247	3_5567247	31.6637	0.0687	0.7932
2610698	3	5604156	3_5604156	31.703	0.0687	0.7932
SNP-3.5637154.	3	5638155	3_5638155	31.7134	0.1231	0.7257
SNP-3.5683813.	3	5684814	3_5684814	31.7191	0.1231	0.7257
SNP-3.5864745.	3	5865746	3_5865746	32.3616	0.4923	0.4829
id3003462	3	5872068	3_5872068	32.3978	0.4923	0.4829
SNP-3.5888024.	3	5889025	3_5889025	32.4951	0.4923	0.4829
SNP-3.6076125.	3	6077126	3_6077126	33.3398	1.5077	0.2195
id3003638	3	6277498	3_6277498	34.7219	2.7984	0.0944
2624901	3	6279424	3_6279424	34.7265	2.7984	0.0944
2624951	3	6283461	3_6283461	34.7278	2.7984	0.0944
2626805	3	6366944	3_6366944	34.9308	3.4186	0.0645
SNP-3.6399256.	3	6400257	3_6400257	35.3323	3.4186	0.0645
2629208	3	6484111	3_6484111	35.7354	2.7984	0.0944
2629845	3	6513486	3_6513486	35.7365	2.7984	0.0944
SNP-3.6636713.	3	6637714	3_6637714	36.3429	2.7984	0.0944
id3003795	3	6679852	3_6679852	36.3456	2.7984	0.0944
id3003846	3	6902921	3_6902921	37.839	6.8182	0.009
2640717	3	6975221	3_6975221	38.7185	7.7576	0.0053
2645329	3	7166134	3_7166134	40.0989	7.7576	0.0053
2646087	3	7194780	3_7194780	40.1	7.7576	0.0053
2650075	3	7327929	3_7327929	40.1128	8.313	0.0039
2650330	3	7344063	3_7344063	40.1144	8.313	0.0039
2650599	3	7359971	3_7359971	40.1156	8.313	0.0039
id3004023	3	7447602	3_7447602	40.1211	8.313	0.0039
2660387	3	7749415	3_7749415	40.7399	7.3359	0.0068
2663802	3	7870028	3_7870028	41.1404	7.3359	0.0068
2676051	3	8294213	3_8294213	42.3533	11.6107	0.0007
2679023	3	8384192	3_8384192	42.5406	11.6107	0.0007
id3004633	3	8803255	3_8803255	43.8453	11.1077	0.0009
2696289	3	9096663	3_9096663	44.171	8.8923	0.0029
2703814	3	9375374	3_9375374	46.093	12.3077	0.0005
2709543	3	9592986	3_9592986	47.0241	12.3077	0.0005
2710208	3	9636224	3_9636224	47.2091	11.1077	0.0009
2712931	3	9751213	3_9751213	47.7011	12.8321	0.0003
2713838	3	9795722	3_9795722	47.8892	12.8321	0.0003
rd3000833	3	9852079	3_9852079	48.1725	12.8321	0.0003
SNP-3.9878268.	3	9879333	3_9879333	48.1861	12.8321	0.0003
id3005168	3	9975083	3_9975083	48.8274	15.458	0.0001
id3005176	3	9991134	3_9991134	48.8327	15.458	0.0001
2719473	3	10010232	3_10010232	48.8466	15.458	0.0001
2729230	3	10398681	3_10398681	50.1812	10.4504	0.0012
SNP-3.10405461.	3	10406546	3_10406546	50.1848	10.4504	0.0012
2732340	3	10511267	3_10511267	50.4002	10.4504	0.0012
2738069	3	10727877	3_10727877	50.6201	12.8321	0.0003
2738800	3	10766299	3_10766299	50.6297	14.1145	0.0002
2740379	3	10823343	3_10823343	51.2372	14.1145	0.0002
SNP-3.10864449.	3	10865732	3_10865732	51.2449	14.1145	0.0002
2746958	3	11108192	3_11108192	51.4582	11.6107	0.0007
2755203	3	11382645	3_11382645	52.7339	10.4504	0.0012
SNP-3.11424248.	3	11425531	3_11425531	52.7485	10.4504	0.0012
2757325	3	11444961	3_11444961	52.7508	10.4504	0.0012
2763296	3	11694464	3_11694464	53.3103	12.8321	0.0003
SNP-3.11726151.	3	11727434	3_11727434	53.4003	11.6107	0.0007
2772593	3	12070220	3_12070220	54.4323	11.6107	0.0007
2780891	3	12414561	3_12414561	55.2336	16.8626	0
2781712	3	12471576	3_12471576	55.292	16.8626	0
rd3000853	3	12472784	3_12472784	55.2929	16.8626	0
2783055	3	12522167	3_12522167	55.4249	16.8626	0
id3006542	3	12694073	3_12694073	56.9886	18	0
2797649	3	13060097	3_13060097	58.4681	34.0312	0
id3006790	3	13193644	3_13193644	58.9666	38.2812	0
2813334	3	13457112	3_13457112	58.9756	35.3465	0
2828893	3	13813260	3_13813260	60.6755	27.4094	0
2829327	3	13831766	3_13831766	60.7349	27.4094	0
2836825	3	14108269	3_14108269	63.2325	28.5714	0
id3007109	3	14185660	3_14185660	63.2953	28.5714	0
id3007120	3	14190518	3_14190518	63.2973	28.5714	0
2838899	3	14201187	3_14201187	63.3101	28.5714	0
2843984	3	14367388	3_14367388	63.8818	28.5714	0
2853978	3	14652096	3_14652096	66.4479	19.5312	0
2856080	3	14721094	3_14721094	66.5173	19.5312	0
2857490	3	14777813	3_14777813	66.9566	21.125	0
id3007541	3	15001183	3_15001183	67.9727	21.125	0
2865742	3	15014443	3_15014443	68.0314	21.125	0
SNP-3.15028744.	3	15030098	3_15030098	68.036	21.125	0
SNP-3.15182131.	3	15183485	3_15183485	68.1024	21.125	0
SNP-3.15184336.	3	15185690	3_15185690	68.1077	21.125	0
2883351	3	15389998	3_15389998	68.5322	21.125	0
id3007910	3	15748572	3_15748572	70.028	14.8923	0.0001
SNP-3.15794399.	3	15795753	3_15795753	70.345	14.8923	0.0001
SNP-3.15922492.	3	15923846	3_15923846	70.5843	17.4545	0
SNP-3.15935750.	3	15937104	3_15937104	70.5882	17.4545	0
2902759	3	15942519	3_15942519	70.5926	17.4545	0
SNP-3.15963178.	3	15964532	3_15964532	70.5971	17.4545	0
SNP-3.16181182.	3	16182536	3_16182536	71.1442	17.7231	0
2916182	3	16324424	3_16324424	72.5132	14.8923	0.0001
id3008174	3	16339348	3_16339348	72.6592	14.8923	0.0001
SNP-3.16589287.	3	16590643	3_16590643	73.1917	10.6124	0.0011
2931528	3	16665644	3_16665644	73.6248	10.6124	0.0011
id3008333	3	16666687	3_16666687	73.6252	10.6124	0.0011
2932640	3	16688962	3_16688962	73.8488	10.6124	0.0011
2934100	3	16731513	3_16731513	74.4205	10.6124	0.0011
wd3000590	3	16733872	3_16733872	74.4522	10.6124	0.0011
id3008386	3	16951659	3_16951659	74.8439	12.3077	0.0005
2945947	3	16996623	3_16996623	74.8643	11.1077	0.0009
id3008418	3	17019705	3_17019705	74.8747	9.9692	0.0016
SNP-3.17211933.	3	17213124	3_17213124	76.5934	13.3636	0.0003
2960276	3	17349899	3_17349899	76.6901	13.3636	0.0003
2963464	3	17416529	3_17416529	76.9705	13.3636	0.0003
id3008619	3	17644171	3_17644171	77.4573	13.3636	0.0003
id3008660	3	17741591	3_17741591	77.4968	14.6667	0.0001
SNP-3.17793068.	3	17794287	3_17794287	77.5107	14.6667	0.0001
SNP-3.17930317.	3	17931536	3_17931536	77.5923	14.6667	0.0001
SNP-3.18159137.	3	18160356	3_18160356	77.7541	14.6667	0.0001
SNP-3.18196421.	3	18197640	3_18197640	77.7616	14.6667	0.0001
SNP-3.18196578.	3	18197797	3_18197797	77.7616	14.6667	0.0001
SNP-3.18219824.	3	18221043	3_18221043	77.7933	14.6667	0.0001
2991273	3	18227090	3_18227090	77.7965	14.6667	0.0001
2996441	3	18382221	3_18382221	77.8767	14.6667	0.0001
SNP-3.18409189.	3	18410408	3_18410408	77.8798	14.6667	0.0001
2999715	3	18529454	3_18529454	77.9382	14.6667	0.0001
id3009086	3	18625329	3_18625329	78.0246	14.6667	0.0001
id3009116	3	18684630	3_18684630	78.0609	14.6667	0.0001
id3009193	3	18888264	3_18888264	78.0932	14.6667	0.0001
3024069	3	19137324	3_19137324	78.2189	14.6667	0.0001
SNP-3.19141226.	3	19142467	3_19142467	78.2325	14.6667	0.0001
3036535	3	19425941	3_19425941	78.3519	14.6667	0.0001
SNP-3.19451336.	3	19452826	3_19452826	78.3541	14.6667	0.0001
SNP-3.19451346.	3	19452836	3_19452836	78.3541	14.6667	0.0001
3037895	3	19453955	3_19453955	78.3549	14.6667	0.0001
3041008	3	19519543	3_19519543	78.3827	14.6667	0.0001
3046667	3	19585619	3_19585619	78.4042	14.6667	0.0001
3046830	3	19596996	3_19596996	78.4051	14.6667	0.0001
3053346	3	19728467	3_19728467	78.4874	14.6667	0.0001
id3009433	3	19862435	3_19862435	78.5343	14.6667	0.0001
3070588	3	20105048	3_20105048	78.6244	0	1
SNP-3.20158238.	3	20159728	3_20159728	78.6522	14.6667	0.0001
SNP-3.20225434.	3	20226924	3_20226924	78.7149	14.6667	0.0001
SNP-3_20257466	3	20258956	3_20258956	78.755	14.6667	0.0001
id3009534	3	20410629	3_20410629	78.8633	14.6667	0.0001
3084235	3	20440864	3_20440864	78.8791	14.6667	0.0001
3088244	3	20540040	3_20540040	78.9818	14.6667	0.0001
SNP-3.20648772.	3	20650263	3_20650263	79.0322	14.6667	0.0001
SNP-3.20682244.	3	20683735	3_20683735	79.064	14.6667	0.0001
3093535	3	20697029	3_20697029	79.0713	14.6667	0.0001
3094195	3	20717376	3_20717376	79.0921	14.6667	0.0001
SNP-3.20718284.	3	20719775	3_20719775	79.0952	14.6667	0.0001
id3009746	3	20779707	3_20779707	79.1495	14.6667	0.0001
3099358	3	20833026	3_20833026	79.2029	14.6667	0.0001
3103509	3	20946837	3_20946837	79.4762	13.3636	0.0003
id3009800	3	21003799	3_21003799	79.4915	13.3636	0.0003
id3009824	3	21061633	3_21061633	79.8578	13.3636	0.0003
3113846	3	21229812	3_21229812	79.9818	13.3636	0.0003
3117490	3	21312299	3_21312299	80.1293	14.6667	0.0001
3121727	3	21439755	3_21439755	80.5556	16.0303	0.0001
SNP-3.21455724.	3	21457215	3_21457215	80.9885	16.0303	0.0001
3126189	3	21549480	3_21549480	81.2015	16.0303	0.0001
3129843	3	21633711	3_21633711	81.2587	16.0303	0.0001
3129933	3	21636122	3_21636122	81.26	16.0303	0.0001
3130307	3	21651261	3_21651261	81.266	16.0303	0.0001
id3010248	3	22083584	3_22083584	81.957	16.0303	0.0001
3157127	3	22262380	3_22262380	82.4064	14.6667	0.0001
3165312	3	22443229	3_22443229	82.5125	14.6667	0.0001
3172176	3	22630068	3_22630068	82.6562	11.6107	0.0007
SNP-3.22845437.	3	22846949	3_22846949	84.5498	11.1077	0.0009
id3010545	3	22999186	3_22999186	85.1214	11.1077	0.0009
3187574	3	23037242	3_23037242	85.1516	11.7907	0.0006
3195749	3	23222844	3_23222844	85.3143	9.4961	0.0021
3203067	3	23403720	3_23403720	85.6294	9.4961	0.0021
3203524	3	23419698	3_23419698	85.654	9.4961	0.0021
id3010700	3	23494214	3_23494214	86.1565	10.6124	0.0011
id3010726	3	23615656	3_23615656	86.6431	9.4961	0.0021
3222972	3	24011853	3_24011853	90.0712	8	0.0047
SNP-3.24010395tg.	3	24012223	3_24012223	90.0712	8	0.0047
id3010802	3	24191740	3_24191740	90.9472	8	0.0047
3229778	3	24207460	3_24207460	91.1462	8	0.0047
3243386	3	24652422	3_24652422	92.7862	8.4419	0.0037
id3010896	3	24731216	3_24731216	93.6094	7.8769	0.005
3249412	3	24850358	3_24850358	94.4726	7.8769	0.005
3253331	3	24949231	3_24949231	94.6893	6.9231	0.0085
id3010951	3	25068684	3_25068684	94.8215	5.2	0.0226
3262035	3	25259336	3_25259336	97.1788	4.4308	0.0353
3269976	3	25463538	3_25463538	97.4635	4.4308	0.0353
3270035	3	25466035	3_25466035	97.4636	4.4308	0.0353
3272722	3	25565625	3_25565625	97.5509	4.771	0.0289
3285365	3	25894670	3_25894670	98.6309	3.4186	0.0645
id3011085	3	25967161	3_25967161	99.4738	1.5077	0.2195
SNP-3.25980160.	3	25982141	3_25982141	99.648	1.1077	0.2926
3294085	3	26191938	3_26191938	100.354	1.3101	0.2524
SNP-3.26802712.	3	26809659	3_26809659	102.924	0.0687	0.7932
3323682	3	27066394	3_27066394	104.388	0.1212	0.7277
3327551	3	27206120	3_27206120	105.422	0.0677	0.7948
id3011506	3	27310949	3_27310949	105.539	0.0677	0.7948
3330180	3	27328343	3_27328343	105.638	0.188	0.6646
3331113	3	27376146	3_27376146	106.008	0.3684	0.5439
SNP-3.27372494.	3	27379442	3_27379442	106.21	0.3684	0.5439
3338676	3	27593976	3_27593976	106.908	0.3684	0.5439
SNP-3.27696654.	3	27703602	3_27703602	108.679	0.188	0.6646
3342368	3	27705856	3_27705856	108.685	0.188	0.6646
3342373	3	27706391	3_27706391	108.685	0.188	0.6646
3344994	3	27761403	3_27761403	108.894	0.188	0.6646
SNP-3.27936582.	3	27943529	3_27943529	109.941	0.188	0.6646
3358836	3	28144794	3_28144794	110.007	0.188	0.6646
SNP-3.28157164.	3	28164111	3_28164111	110.015	0.188	0.6646
3361681	3	28253966	3_28253966	110.034	0.188	0.6646
id3013192	3	28270416	3_28270416	110.039	0.0076	0.9304
3364541	3	28359117	3_28359117	110.479	0.0076	0.9304
3367645	3	28485193	3_28485193	111.982	0.0687	0.7932
SNP-3.28484102.	3	28491050	3_28491050	112.062	0.0687	0.7932
id3013325	3	28540564	3_28540564	113.359	0.0308	0.8608
3369243	3	28550315	3_28550315	113.362	0.0308	0.8608
3373021	3	28688032	3_28688032	114.39	0.0308	0.8608
3381371	3	28987713	3_28987713	115.183	0.0076	0.9304
3382672	3	29035496	3_29035496	115.76	0.0076	0.9304
3382804	3	29043940	3_29043940	115.764	0.0076	0.9304
3387049	3	29214672	3_29214672	117.628	0.0303	0.8618
id3013770	3	29261284	3_29261284	117.647	0.188	0.6646
SNP-3.29405021.	3	29411982	3_29411982	118.099	0	1
3392556	3	29473751	3_29473751	119.241	0.0303	0.8618
SNP-3.29552069.	3	29559030	3_29559030	119.777	0	1
3397290	3	29655417	3_29655417	120.494	0	1
3399945	3	29755225	3_29755225	121.07	0.0303	0.8618
3403006	3	29880015	3_29880015	122.194	0.2727	0.6015
SNP-3.29975122.	3	29982084	3_29982084	122.478	0.1908	0.6622
3408998	3	30119566	3_30119566	123.469	0.0076	0.9304
3414133	3	30342031	3_30342031	124.109	0.0303	0.8618
3417192	3	30457668	3_30457668	124.694	0.0308	0.8608
3420460	3	30604896	3_30604896	126.044	0.0308	0.8608
3429923	3	31018646	3_31018646	126.873	0.2769	0.5987
3433249	3	31190989	3_31190989	127.323	0.1231	0.7257
SNP-3.31249159.	3	31256275	3_31256275	127.553	0.1231	0.7257
3437076	3	31348032	3_31348032	128.034	0.1231	0.7257
3438876	3	31427789	3_31427789	128.098	0.1231	0.7257
3445764	3	31744512	3_31744512	130.378	0.0308	0.8608
SNP-3.31751134.	3	31758258	3_31758258	130.384	0.0308	0.8608
3449189	3	31893660	3_31893660	131.666	0.0308	0.8608
id3015399	3	32013183	3_32013183	132.851	0.0308	0.8608
id3015453	3	32083416	3_32083416	133.347	0.0308	0.8608
id3015473	3	32100172	3_32100172	133.357	0.2769	0.5987
3456359	3	32186401	3_32186401	133.835	0.1231	0.7257
SNP-3.32225357.	3	32232483	3_32232483	134.032	0.1231	0.7257
3458259	3	32250629	3_32250629	134.063	0.1231	0.7257
3460098	3	32345314	3_32345314	135.009	0.1231	0.7257
SNP-3_32542621	3	32549749	3_32549749	136.192	0.2769	0.5987
3466240	3	32581182	3_32581182	136.378	0.2769	0.5987
id3015703	3	32663884	3_32663884	137.058	0.2769	0.5987
3470877	3	32776582	3_32776582	137.36	0.1908	0.6622
SNP-3.32783677.	3	32790808	3_32790808	137.584	0.1908	0.6622
id3015881	3	32966348	3_32966348	138.425	0.0687	0.7932
id3015986	3	33080942	3_33080942	138.872	0.0687	0.7932
3479788	3	33134401	3_33134401	139.28	0.0687	0.7932
id3016166	3	33368046	3_33368046	139.892	0.0076	0.9304
id3016174	3	33371520	3_33371520	139.892	0.0076	0.9304
3489205	3	33505501	3_33505501	140.139	0.0076	0.9304
id3016444	3	33693747	3_33693747	140.966	0.0687	0.7932
3496797	3	33791733	3_33791733	141.274	0.0687	0.7932
3501392	3	33987612	3_33987612	142.635	0.1908	0.6622
3510401	3	34302993	3_34302993	144.38	0.0076	0.9304
3510856	3	34322906	3_34322906	144.389	0.0076	0.9304
3514204	3	34430554	3_34430554	145.759	0.0076	0.9304
id3017089	3	34728291	3_34728291	146.424	0.0303	0.8618
3522453	3	34750927	3_34750927	146.426	0.0303	0.8618
SNP-3.34815342.	3	34822473	3_34822473	146.672	0.1212	0.7277
3528886	3	34919997	3_34919997	146.723	0.1212	0.7277
3536043	3	35235775	3_35235775	148.473	0.374	0.5408
SNP-3.35358507.	3	35365639	3_35365639	149.65	0.4923	0.4829
SNP-3.35517139.	3	35524271	3_35524271	151.486	0.4923	0.4829
3550679	3	35737093	3_35737093	153.264	0.2769	0.5987
SNP-3.35811258.	3	35818390	3_35818390	153.613	0.1231	0.7257
id3017899	3	35824355	3_35824355	153.639	0.1231	0.7257
SNP-3.35821164.	3	35828296	3_35828296	153.656	0.1231	0.7257
SNP-3.35871840.	3	35878972	3_35878972	153.873	0.1231	0.7257
SNP-4.7551.	4	8552	4_8552	0.0758	0.0076	0.9304
id4000001	4	59946	4_59946	0.1345	0.0076	0.9304
SNP-4.123910.	4	124911	4_124911	0.1976	0.0076	0.9304
SNP-4.266396.	4	267397	4_267397	0.5327	0.0076	0.9304
SNP-4.403866.	4	404869	4_404869	2.2908	0.0687	0.7932
SNP-4.403890.	4	404893	4_404893	2.2909	0.0687	0.7932
SNP-4.411921.	4	412924	4_412924	2.3162	0.0687	0.7932
SNP-4.437072.	4	438075	4_438075	2.5326	0.0687	0.7932
3597102	4	603494	4_603494	4.4936	0.2769	0.5987
3598944	4	648669	4_648669	4.5523	0.2769	0.5987
SNP-4.658734.	4	659736	4_659736	4.5853	0.2769	0.5987
3606371	4	796549	4_796549	4.8704	0.2769	0.5987
SNP-4.955413.	4	959862	4_959862	5.157	0.4923	0.4829
id4000574	4	972749	4_972749	5.3692	0.4923	0.4829
SNP-4.986518.	4	990967	4_990967	5.3794	0.4923	0.4829
SNP-4.991136.	4	995585	4_995585	5.3835	0.4923	0.4829
id4000585	4	1022225	4_1022225	5.8541	0.4923	0.4829
3623485	4	1136986	4_1136986	6.1799	0.3798	0.5377
3647336	4	1718310	4_1718310	6.9863	1.5312	0.2159
3647403	4	1719865	4_1719865	7.0207	1.5312	0.2159
SNP-4.1758200.	4	1762602	4_1762602	7.8471	1.5312	0.2159
3682819	4	2394889	4_2394889	9.5463	1.3307	0.2487
3703593	4	2738927	4_2738927	13.0562	0.7812	0.3768
3710428	4	2855673	4_2855673	13.1381	0.7692	0.3805
3745693	4	3411505	4_3411505	13.366	0.7692	0.3805
SNP-4.3414782tg.	4	3419180	4_3419180	13.3719	0.7692	0.3805
SNP-4.3704513.	4	3708908	4_3708908	14.0066	0.4923	0.4829
SNP-4.3762512.	4	3766907	4_3766907	14.0205	0.4923	0.4829
3791407	4	4230821	4_4230821	14.5375	0.4923	0.4829
3795202	4	4278452	4_4278452	14.5401	0.4923	0.4829
3800201	4	4361741	4_4361741	14.8504	0.9237	0.3365
SNP-4.4418410.	4	4422807	4_4422807	14.9862	0.9237	0.3365
id4001876	4	4457154	4_4457154	15.1495	0.6183	0.4317
id4001963	4	4648133	4_4648133	15.4561	0.1908	0.6622
3819732	4	4692626	4_4692626	15.8134	0.1908	0.6622
SNP-4.4715784.	4	4720346	4_4720346	15.9238	0.1908	0.6622
id4002032	4	4741728	4_4741728	15.9613	0.1908	0.6622
SNP-4.5086279.	4	5090839	4_5090839	16.0519	0.1231	0.7257
id4002166	4	5131654	4_5131654	16.0759	0.2769	0.5987
id4002286	4	5430985	4_5430985	17.003	0.374	0.5408
id4002348	4	5526487	4_5526487	17.4629	0.374	0.5408
3860226	4	5527471	4_5527471	17.4637	0.374	0.5408
3861522	4	5566303	4_5566303	17.5164	0.374	0.5408
SNP-4.5606332.	4	5610892	4_5610892	17.5668	0.374	0.5408
3863659	4	5618936	4_5618936	17.5691	0.374	0.5408
id4002411	4	5625104	4_5625104	17.5708	0.374	0.5408
3870434	4	5802530	4_5802530	18.0374	0.374	0.5408
3876092	4	5914095	4_5914095	18.5881	0.1908	0.6622
SNP-4.5952189.	4	5956749	4_5956749	18.5938	0.1908	0.6622
3881212	4	6027557	4_6027557	18.6225	0.2727	0.6015
3883297	4	6045336	4_6045336	18.6285	0.2727	0.6015
3890527	4	6191383	4_6191383	18.7485	0.2727	0.6015
SNP-4.6317262.	4	6321823	4_6321823	19.0453	0.1212	0.7277
3900737	4	6366356	4_6366356	19.196	0.1212	0.7277
id4002562	4	6478580	4_6478580	19.6476	0.1212	0.7277
3910172	4	6569358	4_6569358	19.7651	0.1212	0.7277
SNP-4.7294854.	4	7299585	4_7299585	21.0796	0.9098	0.3402
SNP-4.7540721.	4	7545452	4_7545452	21.1704	0.9098	0.3402
3958821	4	7871436	4_7871436	21.1779	0.9098	0.3402
3958920	4	7872690	4_7872690	21.1779	0.9098	0.3402
id4002913	4	8085138	4_8085138	21.1896	0.9098	0.3402
id4002942	4	8217877	4_8217877	21.2041	0.9098	0.3402
3973966	4	8297600	4_8297600	21.2334	0.9098	0.3402
SNP-4.8299208.	4	8303935	4_8303935	21.2346	0.9098	0.3402
SNP-4.8422586.	4	8427313	4_8427313	21.2941	0.9098	0.3402
3982464	4	8501937	4_8501937	21.3352	0.9098	0.3402
SNP-4.8510513.	4	8515241	4_8515241	21.3579	0.9098	0.3402
id4002987	4	8579994	4_8579994	21.378	0.9098	0.3402
3985624	4	8613402	4_8613402	21.3876	0.9098	0.3402
3987893	4	8676386	4_8676386	21.4105	0.9098	0.3402
wd4000903	4	8772342	4_8772342	21.4314	0.9098	0.3402
3996952	4	8920755	4_8920755	21.4605	0.9098	0.3402
4004325	4	9261314	4_9261314	21.5164	0.9098	0.3402
4004353	4	9261913	4_9261913	21.5165	0.9098	0.3402
SNP-4.9300721.	4	9305449	4_9305449	21.5611	0.9098	0.3402
SNP-4.9706495.	4	9715798	4_9715798	21.6989	0.9098	0.3402
id4003259	4	9943752	4_9943752	21.7459	0.9098	0.3402
SNP-4.10984129.	4	10993429	4_10993429	22.0792	0.9098	0.3402
SNP-4.11024816.	4	11034116	4_11034116	22.082	0.9098	0.3402
4069328	4	11109527	4_11109527	22.137	0.9098	0.3402
4071792	4	11180667	4_11180667	22.1475	0.9098	0.3402
SNP-4.11240772.	4	11250070	4_11250070	22.1653	0.9098	0.3402
4074334	4	11267718	4_11267718	22.1887	0.9098	0.3402
4085815	4	11645506	4_11645506	22.3248	0.9098	0.3402
SNP-4.11667412.	4	11676705	4_11676705	22.3306	0.9098	0.3402
4088701	4	11721084	4_11721084	22.3352	0.9098	0.3402
id4003690	4	11879947	4_11879947	22.4695	0.9098	0.3402
id4003693	4	11880412	4_11880412	22.4698	0.9098	0.3402
4099607	4	11986644	4_11986644	22.504	0.9098	0.3402
SNP-4.12207444.	4	12216735	4_12216735	22.5592	0.9098	0.3402
id4003793	4	12244931	4_12244931	22.567	0.9098	0.3402
4111683	4	12333059	4_12333059	22.6089	0.9098	0.3402
4112986	4	12369879	4_12369879	22.6111	0.9098	0.3402
SNP-4.12384455.	4	12393741	4_12393741	22.842	0.9098	0.3402
4119916	4	12594753	4_12594753	22.8767	0.9098	0.3402
SNP-4.12588754.	4	12598045	4_12598045	22.8788	0.9098	0.3402
wd4001837	4	12665796	4_12665796	23.1363	0.9098	0.3402
4122643	4	12684621	4_12684621	23.1625	0.9098	0.3402
SNP-4.13041926.	4	13051217	4_13051217	23.2875	0.7463	0.3877
SNP-4.13228630.	4	13237921	4_13237921	23.8448	0.9098	0.3402
4159544	4	13551673	4_13551673	25.73	0.4848	0.4862
4159545	4	13551741	4_13551741	25.73	0.4848	0.4862
4166436	4	13725878	4_13725878	25.7709	0.4848	0.4862
4170053	4	13807407	4_13807407	25.7841	0.4848	0.4862
id4004185	4	14137882	4_14137882	25.8469	0.4848	0.4862
4187124	4	14229856	4_14229856	25.8887	0.4848	0.4862
4198779	4	14609247	4_14609247	26.581	0.0303	0.8618
id4004294	4	14814591	4_14814591	27.13	0.0303	0.8618
4221542	4	15388229	4_15388229	27.2989	0.0303	0.8618
4221578	4	15389648	4_15389648	27.2991	0	1
4226260	4	15846566	4_15846566	27.3296	0	1
4226350	4	15852364	4_15852364	27.3298	0	1
id4004425	4	15895683	4_15895683	27.5534	0	1
4230805	4	15944977	4_15944977	27.5956	0	1
SNP-4.16055878.	4	16227846	4_16227846	28.0241	0.0075	0.9309
id4004493	4	16289829	4_16289829	28.103	0.0075	0.9309
4251273	4	16407743	4_16407743	29.0167	0.0075	0.9309
4253547	4	16456344	4_16456344	29.3052	0.0075	0.9309
id4004654	4	16559384	4_16559384	29.8755	0.0075	0.9309
4263673	4	16715200	4_16715200	30.5701	0.0075	0.9309
4296140	4	17467268	4_17467268	37.3058	2.7557	0.0969
4304635	4	17656765	4_17656765	37.9657	3.0769	0.0794
SNP-4.17735198.	4	17907158	4_17907158	38.0909	3.3664	0.0665
4355198	4	19123643	4_19123643	43.5343	26.5725	0
4355954	4	19162290	4_19162290	43.5603	26.5725	0
id4005527	4	19184745	4_19184745	43.6028	26.5725	0
SNP-4.19052569.	4	19224532	4_19224532	43.7784	26.5725	0
4369205	4	19536798	4_19536798	47.3057	39.2727	0
4376019	4	19761390	4_19761390	49.453	43.7576	0
id4005867	4	19932310	4_19932310	51.6368	37.1212	0
4381991	4	19933923	4_19933923	51.6535	37.1212	0
4384860	4	20023623	4_20023623	53.1376	38.4809	0
4384951	4	20026300	4_20026300	53.1383	36.3435	0
id4006172	4	20396474	4_20396474	55.0466	38.4809	0
SNP-4.20233911.	4	20405868	4_20405868	55.0607	38.4809	0
4400150	4	20485635	4_20485635	55.7839	39.2727	0
SNP-4.20421312.	4	20593269	4_20593269	56.2736	35.0303	0
4412114	4	20857173	4_20857173	57.6854	31.0303	0
4412887	4	20883440	4_20883440	57.818	29.1212	0
4422668	4	21147647	4_21147647	58.2524	25.4848	0
id4006867	4	21342089	4_21342089	58.4966	25.4848	0
4435817	4	21434593	4_21434593	59.0399	18.9394	0
4453542	4	22038535	4_22038535	62.0862	16.2769	0.0001
4460072	4	22231867	4_22231867	64.8311	15.458	0.0001
id4007444	4	22435296	4_22435296	66.813	12.8321	0.0003
id4007556	4	22808095	4_22808095	68.0092	8.313	0.0039
id4007720	4	23320234	4_23320234	70.6522	4.771	0.0289
4518584	4	24397585	4_24397585	75.5905	6.4198	0.0113
4520087	4	24455459	4_24455459	75.8036	6.4198	0.0113
4521176	4	24506602	4_24506602	75.9632	6.4198	0.0113
4521575	4	24528400	4_24528400	76.3416	6.4198	0.0113
4521829	4	24540046	4_24540046	76.4773	6.4198	0.0113
id4008307	4	24885514	4_24885514	77.5234	6.0308	0.0141
SNP-4.24732520.	4	24917660	4_24917660	77.5518	6.9231	0.0085
4538469	4	25214126	4_25214126	78.4676	6.4198	0.0113
4539488	4	25259444	4_25259444	78.7852	6.4198	0.0113
ud4001849	4	25356568	4_25356568	78.9388	6.4198	0.0113
SNP-4.25414169.	4	25599310	4_25599310	79.8419	5.5649	0.0183
4551557	4	25746825	4_25746825	80.3907	5.5649	0.0183
4552413	4	25779739	4_25779739	80.5131	4.4308	0.0353
4553786	4	25836680	4_25836680	80.725	4.0382	0.0445
4579039	4	26989610	4_26989610	85.0144	4.4308	0.0353
4582009	4	27093763	4_27093763	85.4018	5.6512	0.0174
4585966	4	27257052	4_27257052	86.7832	5.6512	0.0174
4592909	4	27515143	4_27515143	87.4133	4.771	0.0289
4600323	4	27762769	4_27762769	88.6445	3.3664	0.0665
4601965	4	27841974	4_27841974	88.8948	3.3664	0.0665
4603005	4	27874699	4_27874699	89.1703	2.7557	0.0969
id4009196	4	28004788	4_28004788	89.628	3.0769	0.0794
4610052	4	28098691	4_28098691	89.8892	3.7231	0.0537
4627216	4	28685882	4_28685882	93.1081	7.0312	0.008
4629297	4	28762615	4_28762615	93.6373	7.0312	0.008
SNP-4.28906054.	4	29091198	4_29091198	94.7469	6.125	0.0133
4645308	4	29289031	4_29289031	95.2382	6.125	0.0133
id4009710	4	29299845	4_29299845	95.2634	6.125	0.0133
4646667	4	29330196	4_29330196	95.6594	6.125	0.0133
4647616	4	29359467	4_29359467	95.694	4.845	0.0277
SNP-4.29251127.	4	29436261	4_29436261	95.9568	4.845	0.0277
SNP-4.29624726.	4	29809856	4_29809856	97.2091	7.4496	0.0063
4660508	4	29850086	4_29850086	97.8084	7.4496	0.0063
4660724	4	29861409	4_29861409	97.861	7.4496	0.0063
4661925	4	29923839	4_29923839	98.5393	7.4496	0.0063
SNP-4.29769081.	4	29954215	4_29954215	98.7661	7.4496	0.0063
4665219	4	30036961	4_30036961	98.8216	7.4496	0.0063
id4010220	4	30330971	4_30330971	100.097	4.1008	0.0429
4672837	4	30362053	4_30362053	100.11	4.1008	0.0429
4674556	4	30442759	4_30442759	100.431	4.1008	0.0429
SNP-4.30432671.	4	30617797	4_30617797	102.376	4.1008	0.0429
4683923	4	30843753	4_30843753	102.519	4.845	0.0277
4684914	4	30879875	4_30879875	102.562	4.845	0.0277
id4010433	4	30920978	4_30920978	102.616	4.845	0.0277
SNP-4.31057118.	4	31242229	4_31242229	104.436	1.5312	0.2159
SNP-4.31394197.	4	31579302	4_31579302	106.653	1.1077	0.2926
4711530	4	31688380	4_31688380	106.734	1.1077	0.2926
4715080	4	31778886	4_31778886	107.225	1.5077	0.2195
id4010985	4	32038496	4_32038496	107.657	0.3798	0.5377
SNP-4.31982073.	4	32167181	4_32167181	108.121	1.5077	0.2195
SNP-4.32165825.	4	32350936	4_32350936	108.776	1.9692	0.1605
4734655	4	32356582	4_32356582	108.777	1.9692	0.1605
SNP-4.32515049.	4	32700160	4_32700160	109.788	1.5077	0.2195
4745128	4	32723043	4_32723043	109.795	1.5077	0.2195
4745765	4	32752956	4_32752956	110.008	1.5077	0.2195
id4011398	4	32823102	4_32823102	110.074	1.5077	0.2195
4749982	4	32931886	4_32931886	110.741	1.5077	0.2195
4750123	4	32938481	4_32938481	110.953	1.5077	0.2195
4754818	4	33157662	4_33157662	113.319	0.7576	0.3841
SNP-4.32979048.	4	33164161	4_33164161	113.321	0.7576	0.3841
4759025	4	33327148	4_33327148	113.704	0.7576	0.3841
4769949	4	33794465	4_33794465	118.104	0.1231	0.7257
4771184	4	33864411	4_33864411	119.79	0.1908	0.6622
4772079	4	33908182	4_33908182	120.058	0.1908	0.6622
SNP-4.33834619.	4	34019729	4_34019729	121.197	0.1908	0.6622
4776434	4	34097136	4_34097136	121.608	0.0687	0.7932
SNP-4.34128739.	4	34313846	4_34313846	123.134	0.6183	0.4317
4783874	4	34493414	4_34493414	124.316	1.9692	0.1605
4787957	4	34697191	4_34697191	125.387	0.4923	0.4829
SNP-5.64179.	5	64180	5_64180	0.0394	0.0312	0.8597
4813168	5	255323	5_255323	0.8552	0.0308	0.8608
4814140	5	313688	5_313688	1.5855	0.0698	0.7917
S5_440644	5	440644	5_440644	1.9525	0.0076	0.9304
SNP-5.539160.	5	539161	5_539161	2.9954	0.0677	0.7948
4821710	5	632216	5_632216	3.7781	0.3684	0.5439
4822089	5	651569	5_651569	4.0899	0.3684	0.5439
4824019	5	701470	5_701470	4.4081	0.0677	0.7948
4827324	5	767585	5_767585	4.6105	0.188	0.6646
4828649	5	805425	5_805425	4.8536	0.3684	0.5439
4831140	5	854270	5_854270	5.27	0.3684	0.5439
SNP-5.899543.	5	899562	5_899562	5.8881	0.3684	0.5439
id5000588	5	939392	5_939392	5.8988	0.3684	0.5439
4834049	5	957217	5_957217	5.9061	0.7576	0.3841
SNP-5.1000548.	5	1000566	5_1000566	6.3195	1.7176	0.19
SNP-5.1454820.	5	1454837	5_1454837	9.0106	0.7576	0.3841
4849372	5	1487229	5_1487229	9.0765	0.7576	0.3841
4853569	5	1614147	5_1614147	9.7909	0.7576	0.3841
4854825	5	1655402	5_1655402	9.8125	1.0909	0.2963
4856652	5	1707111	5_1707111	10.2174	1.0909	0.2963
4875693	5	2183329	5_2183329	12.5296	0.6183	0.4317
4878555	5	2265814	5_2265814	12.9263	0	1
4879384	5	2291156	5_2291156	12.9267	0.1938	0.6598
4884069	5	2437805	5_2437805	13.5334	1.5077	0.2195
id5001423	5	2450078	5_2450078	13.5479	1.5077	0.2195
4886095	5	2510367	5_2510367	14.1302	1.5077	0.2195
4892951	5	2804222	5_2804222	14.2517	2.4923	0.1144
SNP-5.3169422.	5	3169447	5_3169447	16.3457	0.6279	0.4281
4904201	5	3253516	5_3253516	16.3536	0.6279	0.4281
4904312	5	3260320	5_3260320	16.3733	0.6279	0.4281
4908650	5	3427089	5_3427089	16.8771	0.4923	0.4829
4909480	5	3452362	5_3452362	16.9399	0.4923	0.4829
4917750	5	3775755	5_3775755	18.7426	1.1077	0.2926
4919254	5	3827315	5_3827315	19.4189	0.7692	0.3805
4928297	5	4124180	5_4124180	20.0267	0.7692	0.3805
id5002270	5	4130216	5_4130216	20.0673	0.7692	0.3805
4931423	5	4230799	5_4230799	20.8908	0.7692	0.3805
SNP-5.4240207.	5	4240231	5_4240231	21.0087	0.7692	0.3805
4944862	5	4567102	5_4567102	21.307	0.7692	0.3805
SNP-5.4600565.	5	4600589	5_4600589	21.3116	0.4923	0.4829
SNP-5_4687438	5	4687462	5_4687462	21.3981	0.938	0.3328
SNP-5.4774863.	5	4774887	5_4774887	21.9375	2.7984	0.0944
4953842	5	4799269	5_4799269	22.1949	2.7984	0.0944
id5002528	5	4819475	5_4819475	22.3076	2.2403	0.1345
4967315	5	5256714	5_5256714	23.3886	1.3101	0.2524
id5002699	5	5294341	5_5294341	24.0293	1.3101	0.2524
SNP-5.5307315.	5	5307338	5_5307338	24.4189	1.3101	0.2524
SNP-5.5362675.	5	5362698	5_5362698	26.0785	1.7442	0.1866
4979702	5	5588965	5_5588965	28.1109	1.3101	0.2524
SNP-5.5619469.	5	5619532	5_5619532	28.2994	1.3101	0.2524
4984247	5	5697111	5_5697111	28.7778	0.938	0.3328
4985985	5	5759460	5_5759460	29.1622	0.938	0.3328
id5002915	5	5761488	5_5761488	29.1747	0.938	0.3328
SNP-5.5924326.	5	5924388	5_5924388	30.1792	0.4923	0.4829
SNP-5.5924350.	5	5924412	5_5924412	30.1793	0.4923	0.4829
SNP-5.6157867.	5	6157929	5_6157929	31.7502	4.0382	0.0445
SNP-5.6244958.	5	6245020	5_6245020	31.839	3.7231	0.0537
SNP-5.6313838.	5	6313900	5_6313900	32.0015	3.3664	0.0665
5009150	5	6329637	5_6329637	32.0082	3.3664	0.0665
SNP-5.6353811.	5	6353873	5_6353873	32.0141	3.3664	0.0665
SNP-5.6382848.	5	6382910	5_6382910	32.2185	3.3664	0.0665
SNP-5.6448200.	5	6448261	5_6448261	32.625	3.3664	0.0665
5017498	5	6506422	5_6506422	33.0943	2.7557	0.0969
wd5000542	5	6544781	5_6544781	33.3641	2.4545	0.1172
5020568	5	6593347	5_6593347	33.6945	1.9394	0.1637
id5003312	5	6607675	5_6607675	33.792	1.9394	0.1637
5027764	5	6778673	5_6778673	34.9556	1.9394	0.1637
id5003472	5	6832174	5_6832174	35.5803	3.0303	0.0817
5033664	5	6949879	5_6949879	35.8067	3.0303	0.0817
5049580	5	7321796	5_7321796	37.7818	1.9394	0.1637
5056493	5	7504201	5_7504201	39.0908	1.9394	0.1637
SNP-5.7633475.	5	7633535	5_7633535	39.2692	1.9394	0.1637
5065720	5	7706179	5_7706179	39.3903	1.9394	0.1637
5069875	5	7785791	5_7785791	39.8728	1.9394	0.1637
5071381	5	7838433	5_7838433	40.1737	1.0909	0.2963
id5004086	5	7999631	5_7999631	40.4721	0.7692	0.3805
5083084	5	8080666	5_8080666	40.4791	0.938	0.3328
5121882	5	8842405	5_8842405	40.7908	0.5	0.4795
SNP-5.8877825.	5	8877898	5_8877898	40.7914	0.5	0.4795
5131793	5	9058978	5_9058978	40.8059	0.5	0.4795
5135153	5	9161126	5_9161126	40.8248	0.3798	0.5377
id5004668	5	9214505	5_9214505	40.8481	0.5	0.4795
5137321	5	9220809	5_9220809	40.8534	0.5	0.4795
5140013	5	9293070	5_9293070	40.8669	0.2812	0.5959
5146231	5	9443608	5_9443608	40.8973	0.2812	0.5959
5158031	5	9739017	5_9739017	40.9278	0.2812	0.5959
5162586	5	9823259	5_9823259	40.9279	0.2812	0.5959
5173650	5	10071815	5_10071815	40.9281	0.2812	0.5959
5202567	5	10671445	5_10671445	40.9286	0.1938	0.6598
id5004864	5	10760453	5_10760453	40.9286	0.2812	0.5959
wd5001329	5	10805362	5_10805362	40.9287	0.2812	0.5959
5208942	5	10847976	5_10847976	40.9287	0.2812	0.5959
5224737	5	11310876	5_11310876	40.9291	0.2812	0.5959
id5004982	5	11317927	5_11317927	40.9291	0.2812	0.5959
5225081	5	11326559	5_11326559	40.9291	0.2812	0.5959
5232748	5	11608622	5_11608622	40.9293	0.2812	0.5959
5246131	5	12057841	5_12057841	40.9296	0.1938	0.6598
5246455	5	12070992	5_12070992	40.9296	0.2812	0.5959
5251220	5	12191568	5_12191568	40.9297	0.2812	0.5959
id5005179	5	12264581	5_12264581	40.9298	0.2812	0.5959
5260862	5	12458559	5_12458559	40.9299	0.2812	0.5959
5263630	5	12557349	5_12557349	40.93	0.1938	0.6598
5272370	5	12813999	5_12813999	40.9302	0.1938	0.6598
id5005330	5	12930544	5_12930544	40.9303	0.2812	0.5959
5283606	5	13233092	5_13233092	40.9305	0.7576	0.3841
5291999	5	13510638	5_13510638	41.2275	0.0709	0.7901
id5005551	5	13756215	5_13756215	41.8086	0.0312	0.8597
5299148	5	13770306	5_13770306	41.9056	0.0698	0.7917
5313402	5	14072847	5_14072847	42.0917	0.1938	0.6598
id5005867	5	14297705	5_14297705	42.1999	0.6378	0.4245
SNP-5.14325701.	5	14383159	5_14383159	42.2276	0.6378	0.4245
5332347	5	14533531	5_14533531	42.2845	0.6378	0.4245
5336490	5	14632867	5_14632867	42.3028	0.6378	0.4245
5337023	5	14643984	5_14643984	42.3047	0.6378	0.4245
5337933	5	14664391	5_14664391	42.3146	0.6378	0.4245
5344637	5	14835431	5_14835431	42.4033	0.125	0.7237
SNP-5.14831741.	5	14889199	5_14889199	42.6528	0.3858	0.5345
5372204	5	15472880	5_15472880	43.3297	0.125	0.7237
5389439	5	15913553	5_15913553	43.7627	0.125	0.7237
5394805	5	16014441	5_16014441	43.773	0.125	0.7237
id5006456	5	16185304	5_16185304	43.873	0.0312	0.8597
5405133	5	16280177	5_16280177	44.0713	0.0312	0.8597
5415015	5	16585060	5_16585060	45.8149	0.0312	0.8597
5415184	5	16594301	5_16594301	45.8159	0.0698	0.7917
SNP-5.16724992.	5	16785352	5_16785352	46.1317	0.0308	0.8608
5423023	5	16808642	5_16808642	46.1432	0.0308	0.8608
5428382	5	16955234	5_16955234	46.9362	0.0078	0.9298
5430212	5	17017106	5_17017106	47.3981	0.0698	0.7917
id5006793	5	17047998	5_17047998	47.6288	0.0078	0.9298
SNP-5.17177360.	5	17237720	5_17237720	48.2084	0.0078	0.9298
5441847	5	17317169	5_17317169	48.3074	0.0078	0.9298
SNP-5.17270616.	5	17330974	5_17330974	48.3092	0.0078	0.9298
5442811	5	17350811	5_17350811	48.5267	0.0078	0.9298
5446594	5	17433733	5_17433733	48.7526	0.0078	0.9298
SNP-5.17464793.	5	17525151	5_17525151	48.8053	0.0078	0.9298
5459238	5	17810911	5_17810911	49.5057	0.0698	0.7917
5460292	5	17842292	5_17842292	49.7274	0.0078	0.9298
5461175	5	17870781	5_17870781	49.7412	0.0078	0.9298
SNP-5.17865030.	5	17925545	5_17925545	49.7516	0.0078	0.9298
id5007205	5	17929270	5_17929270	49.7529	0.0078	0.9298
id5007247	5	18005952	5_18005952	50.1628	0.0078	0.9298
5469324	5	18103151	5_18103151	50.4117	0.0698	0.7917
5477886	5	18405433	5_18405433	52.3658	0.0698	0.7917
id5007412	5	18590823	5_18590823	54.0171	0.0698	0.7917
5489719	5	18679404	5_18679404	54.1796	0.0698	0.7917
5491608	5	18725182	5_18725182	54.2671	0.1938	0.6598
5493338	5	18787716	5_18787716	54.5767	0.1938	0.6598
5494541	5	18834179	5_18834179	54.8221	0.1938	0.6598
id5007636	5	18902212	5_18902212	55.2425	0.3798	0.5377
SNP-5.18879607.	5	18942124	5_18942124	55.2558	0.3798	0.5377
SNP-5.18998616.	5	19061133	5_19061133	55.685	0.7692	0.3805
5502395	5	19098650	5_19098650	55.8902	0.7692	0.3805
SNP-5.19040721.	5	19103238	5_19103238	55.8911	0.7692	0.3805
5504196	5	19155333	5_19155333	55.9484	0.7692	0.3805
5504298	5	19162358	5_19162358	56.1202	0.9237	0.3365
SNP-5.19246611.	5	19309128	5_19309128	57.6963	0.938	0.3328
5515255	5	19507811	5_19507811	58.3297	0.9237	0.3365
SNP-5.19483512.	5	19546029	5_19546029	58.3512	0.9237	0.3365
SNP-5.19483749.	5	19546266	5_19546266	58.3736	0.9237	0.3365
5533280	5	20055547	5_20055547	62.0709	0	1
5536338	5	20151626	5_20151626	62.12	0.0078	0.9298
5539311	5	20248560	5_20248560	62.3357	0.125	0.7237
id5008590	5	20551103	5_20551103	65.2743	0.3798	0.5377
SNP-5.20559292.	5	20621852	5_20621852	65.8864	0.1938	0.6598
5554333	5	20669935	5_20669935	65.927	0.0078	0.9298
id5008644	5	20688224	5_20688224	66.0351	0.0078	0.9298
5564450	5	21011160	5_21011160	66.5653	0.1231	0.7257
id5008876	5	21099104	5_21099104	68.3738	0.0687	0.7932
5570109	5	21206702	5_21206702	68.9792	0.1231	0.7257
5571834	5	21267302	5_21267302	69.1961	0.4923	0.4829
5579057	5	21494622	5_21494622	69.4282	0.374	0.5408
5581505	5	21583346	5_21583346	69.6316	0.6183	0.4317
c5p21751531	5	21751532	5_21751532	70.9044	0.0687	0.7932
id5009270	5	21765809	5_21765809	70.9336	0.1908	0.6622
5589072	5	21798367	5_21798367	71.3187	0.1212	0.7277
5592275	5	21908716	5_21908716	71.3317	0.2727	0.6015
5603512	5	22277417	5_22277417	73.6174	0.1908	0.6622
5606205	5	22362093	5_22362093	73.8723	0.1908	0.6622
5612073	5	22590330	5_22590330	73.9389	0.2727	0.6015
5615443	5	22710279	5_22710279	74.5835	0.9098	0.3402
id5009997	5	22711811	5_22711811	74.5837	0.7576	0.3841
SNP-5.22706297.	5	22768856	5_22768856	75.041	0.7576	0.3841
5622212	5	22936164	5_22936164	75.1323	1.9394	0.1637
5623448	5	22988273	5_22988273	75.4	1.9394	0.1637
SNP-5.22957765.	5	23020325	5_23020325	75.5814	3.0303	0.0817
5639323	5	23478566	5_23478566	77.8789	1.5077	0.2195
SNP-5.23488784.	5	23551364	5_23551364	78.3471	1.5077	0.2195
5645339	5	23674922	5_23674922	79.3539	1.5077	0.2195
5649082	5	23824618	5_23824618	80.0862	1.5077	0.2195
SNP-5.23826798.	5	23889378	5_23889378	80.1928	1.5077	0.2195
SNP-5.23875121.	5	23937701	5_23937701	80.2988	1.1077	0.2926
5652608	5	23957843	5_23957843	80.3018	1.1077	0.2926
SNP-5.23911849.	5	23974429	5_23974429	80.3046	1.1077	0.2926
SNP-5.23938546.	5	24001127	5_24001127	80.7061	1.1077	0.2926
5661708	5	24298176	5_24298176	82.6812	0.374	0.5408
ud5000983	5	24323555	5_24323555	82.8215	0.1908	0.6622
5662811	5	24345063	5_24345063	82.9404	0.1908	0.6622
5665129	5	24441473	5_24441473	83.4733	0.2769	0.5987
5667593	5	24518059	5_24518059	83.8967	0.1908	0.6622
SNP-5.24497575.	5	24560155	5_24560155	84.1294	0.1908	0.6622
SNP-5.24587144.	5	24649725	5_24649725	84.6245	0.1908	0.6622
id5011432	5	24679093	5_24679093	84.7869	0.1908	0.6622
5672771	5	24726819	5_24726819	85.0507	0.0308	0.8608
5683766	5	25085545	5_25085545	87.2352	0.5	0.4795
5684344	5	25104085	5_25104085	87.527	0.2812	0.5959
SNP-5.25255321.	5	25317901	5_25317901	88.354	1.125	0.2888
SNP-5.25374745.	5	25437325	5_25437325	88.8047	1.5312	0.2159
5693559	5	25502053	5_25502053	88.8283	1.125	0.2888
5695137	5	25538825	5_25538825	89.0514	0.9528	0.329
5696849	5	25588710	5_25588710	89.4613	0.7937	0.373
id5012179	5	25725768	5_25725768	89.9981	0.2857	0.593
SNP-5.25847173.	5	25909753	5_25909753	90.7999	0.6378	0.4245
id5012326	5	25950759	5_25950759	90.8346	0.6378	0.4245
5706503	5	25968840	5_25968840	90.8427	0.6378	0.4245
id5012341	5	26015789	5_26015789	90.8553	0.6378	0.4245
5707881	5	26017950	5_26017950	90.8555	0.6378	0.4245
5711540	5	26158316	5_26158316	91.3005	0.3858	0.5345
5712038	5	26179280	5_26179280	91.3557	0.3858	0.5345
5714794	5	26287280	5_26287280	91.4513	0.3858	0.5345
5719825	5	26471470	5_26471470	92.0249	0.6378	0.4245
5723563	5	26657752	5_26657752	92.3599	1.1429	0.285
5726844	5	26760783	5_26760783	92.6639	1.1429	0.285
SNP-5_26715851	5	26778494	5_26778494	92.6839	1.1429	0.285
SNP-5.26762085.	5	26824728	5_26824728	92.7107	1.1429	0.285
5735426	5	27106768	5_27106768	94.6646	2	0.1573
5740338	5	27293065	5_27293065	95.221	2.5312	0.1116
SNP-5.27424294.	5	27486939	5_27486939	98.2641	3.0769	0.0794
5748299	5	27560985	5_27560985	98.9563	3.0769	0.0794
SNP-5.27522663.	5	27585307	5_27585307	98.9941	3.0769	0.0794
SNP-5.27560554.	5	27623198	5_27623198	99.2519	3.0769	0.0794
SNP-5.27580786.	5	27643430	5_27643430	99.2697	3.7231	0.0537
SNP-5.27778589.	5	27841233	5_27841233	99.8043	3.0769	0.0794
5754154	5	27842681	5_27842681	99.8055	3.0769	0.0794
5757071	5	27946810	5_27946810	101.605	4.771	0.0289
5761445	5	28092629	5_28092629	103.648	5.2	0.0226
SNP-5.28044980.	5	28107626	5_28107626	103.705	4.771	0.0289
5765871	5	28251507	5_28251507	103.979	4.771	0.0289
5769384	5	28440140	5_28440140	104.9	1.7176	0.19
SNP-5.28500625.	5	28563271	5_28563271	105.494	0.6183	0.4317
5776642	5	28698334	5_28698334	106.04	0.9237	0.3365
SNP-5.28649385.	5	28712031	5_28712031	106.051	0.9237	0.3365
5777475	5	28726152	5_28726152	106.061	0.9237	0.3365
5780280	5	28831954	5_28831954	106.537	0.4923	0.4829
id5014589	5	29061672	5_29061672	107.636	0.4923	0.4829
id5014675	5	29100308	5_29100308	107.771	0.1908	0.6622
5786110	5	29110069	5_29110069	107.779	0.0687	0.7932
5787299	5	29150826	5_29150826	108.166	0.1212	0.7277
id5014812	5	29291160	5_29291160	108.963	0.0687	0.7932
SNP-5.29473373.	5	29536019	5_29536019	109.64	0.0687	0.7932
SNP-6.203698.	6	204699	6_204699	0.012	11.6107	0.0007
id6000073	6	244274	6_244274	0.4241	11.6107	0.0007
5829358	6	373630	6_373630	0.8392	12.8321	0.0003
5829929	6	393963	6_393963	0.8888	12.8321	0.0003
SNP-6.570026.	6	571026	6_571026	2.4538	10.4504	0.0012
5838822	6	698610	6_698610	3.4613	10.9394	0.0009
5841921	6	777271	6_777271	4.6666	10.9394	0.0009
id6000606	6	834170	6_834170	5.2649	9.3511	0.0022
5843516	6	839462	6_839462	5.2904	9.9692	0.0016
SNP-6.950572.	6	951572	6_951572	5.4786	9.3511	0.0022
5855980	6	1212920	6_1212920	5.8663	9.9692	0.0016
id6000911	6	1378891	6_1378891	5.8804	8.8923	0.0029
5865517	6	1421311	6_1421311	5.9819	8.8923	0.0029
SNP-6_1500959	6	1501961	6_1501961	6.286	8.313	0.0039
Waxy-Intron1	6	1765761	6_1765761	7.3484	3.9774	0.0461
SNP-6.1866779.	6	1867779	6_1867779	8.0275	5.4812	0.0192
5880441	6	1928403	6_1928403	8.2708	6.3233	0.0119
5880574	6	1934659	6_1934659	8.2959	6.8182	0.009
rd6001726	6	1940946	6_1940946	8.3211	6.8182	0.009
5881457	6	1978288	6_1978288	8.471	7.7576	0.0053
id6001535	6	2010737	6_2010737	8.7144	7.2256	0.0072
5882239	6	2025629	6_2025629	9.3132	7.2256	0.0072
5883472	6	2130189	6_2130189	10.1466	7.2256	0.0072
SNP-6.2196821.	6	2197821	6_2197821	10.1711	5.4812	0.0192
SNP-6.2418603.	6	2419603	6_2419603	11.8122	6.3233	0.0119
SNP-6.2547278.	6	2548278	6_2548278	12.544	6.8182	0.009
5894522	6	2553144	6_2553144	12.5717	6.8182	0.009
id6002100	6	2747409	6_2747409	13.6764	8.313	0.0039
id6002123	6	2783620	6_2783620	13.8824	9.3511	0.0022
5903052	6	2871279	6_2871279	14.3809	7.3359	0.0068
5904398	6	2924222	6_2924222	14.682	9.3511	0.0022
5907988	6	3061856	6_3061856	15.4647	9.3511	0.0022
5910850	6	3140863	6_3140863	15.914	9.3511	0.0022
id6002535	6	3154730	6_3154730	15.9928	9.3511	0.0022
SNP-6.3244705.	6	3245705	6_3245705	16.5102	8.8923	0.0029
5919283	6	3409833	6_3409833	17.4436	8.4419	0.0037
5919703	6	3428330	6_3428330	17.5488	8.4419	0.0037
5929105	6	3793246	6_3793246	19.6175	10.125	0.0015
5936422	6	4155858	6_4155858	22.2691	18	0
SNP-6.4316664.	6	4317664	6_4317664	22.2923	12.5	0.0004
SNP-6.4441179.	6	4442179	6_4442179	22.308	11.7907	0.0006
5946437	6	4486677	6_4486677	22.3373	11.7907	0.0006
5948926	6	4577289	6_4577289	22.4015	10.6124	0.0011
5950897	6	4641044	6_4641044	22.5088	10.6124	0.0011
5950968	6	4644998	6_4644998	22.509	10.6124	0.0011
5951985	6	4680281	6_4680281	22.7016	11.1077	0.0009
SNP-6.4700804.	6	4701804	6_4701804	22.7035	13.5692	0.0002
SNP-6.4812022.	6	4813022	6_4813022	23.086	13.031	0.0003
SNP-6.5310542.	6	5311542	6_5311542	25.2417	13.9023	0.0002
5970068	6	5321614	6_5321614	25.2482	15.2256	0.0001
5971843	6	5395867	6_5395867	25.2961	13.9023	0.0002
SNP-6.5757392.	6	5758392	6_5758392	27.2169	2.7143	0.0995
SNP-6.5885583.	6	5886583	6_5886583	27.2868	2.7143	0.0995
SNP-6.5975349.	6	5976349	6_5976349	27.8072	2.4545	0.1172
id6003829	6	5995006	6_5995006	27.9234	2.4545	0.1172
SNP-6.6155757.	6	6156757	6_6156757	28.4785	2.4545	0.1172
SNP-6.6241072.	6	6242072	6_6242072	28.5886	1.0909	0.2963
id6004029	6	6301048	6_6301048	28.6912	0.7576	0.3841
6003270	6	6326622	6_6326622	28.6929	0.7576	0.3841
6003366	6	6327898	6_6327898	28.6929	0.7576	0.3841
6005545	6	6395172	6_6395172	28.7017	0.4848	0.4862
id6004038	6	6399722	6_6399722	28.7019	0.4848	0.4862
6008741	6	6508525	6_6508525	29.096	1.0909	0.2963
ALK-SNP2	6	6752357	6_6752357	32.66	1.0909	0.2963
ALK-SNP3	6	6752756	6_6752756	32.6637	1.4848	0.223
SNP-6.6843944.	6	6844944	6_6844944	32.6753	1.2707	0.2596
6022073	6	6891960	6_6891960	32.9006	1.2707	0.2596
6025827	6	6982376	6_6982376	33.4504	1.2707	0.2596
6026032	6	6990453	6_6990453	33.451	1.6917	0.1934
6028312	6	7038923	6_7038923	33.454	1.6917	0.1934
SNP-6.7132939.	6	7133939	6_7133939	33.458	1.6917	0.1934
6047367	6	7490489	6_7490489	34.6333	1.0909	0.2963
6063278	6	7920933	6_7920933	37.1038	1.3101	0.2524
SNP-6.7920570.	6	7921570	6_7921570	37.1612	1.3101	0.2524
id6004986	6	7924636	6_7924636	37.1661	1.3101	0.2524
6063412	6	7926562	6_7926562	37.1664	1.3101	0.2524
SNP-6.8026997.	6	8027997	6_8027997	37.2969	1.3101	0.2524
SNP-6.8062552.	6	8063552	6_8063552	37.3674	1.3101	0.2524
c6p8118889	6	8118890	6_8118890	37.3722	1.3101	0.2524
SNP-6.8153132.	6	8154132	6_8154132	37.3726	1.3101	0.2524
id6005350	6	8244694	6_8244694	37.5719	1.3101	0.2524
6074823	6	8249407	6_8249407	37.572	1.3101	0.2524
6091620	6	8733217	6_8733217	38.5574	0.7812	0.3768
6094373	6	8825619	6_8825619	38.5594	0.7692	0.3805
SNP-6.9148748.	6	9149748	6_9149748	38.7805	0.7692	0.3805
SNP-6.9148793.	6	9149793	6_9149793	38.7807	1.2707	0.2596
SNP-6.9333468.	6	9334468	6_9334468	38.7966	1.1077	0.2926
SNP-6.9374624.	6	9375624	6_9375624	38.8076	1.5077	0.2195
6113593	6	9402248	6_9402248	38.8123	1.5077	0.2195
SNP-6.9528255.	6	9529255	6_9529255	38.8156	1.5077	0.2195
id6006147	6	9684814	6_9684814	38.9075	0.6279	0.4281
6128918	6	9869204	6_9869204	39.2771	0.6279	0.4281
id6006336	6	10184310	6_10184310	39.957	0.5	0.4795
SNP-6.10202130.	6	10203130	6_10203130	39.9588	0.5	0.4795
SNP-6.10353508.	6	10354508	6_10354508	39.9592	0.7812	0.3768
SNP-6.10378603.	6	10379603	6_10379603	39.9592	0.7812	0.3768
6155433	6	10438538	6_10438538	39.9654	0.125	0.7237
6160648	6	10551648	6_10551648	39.9673	0.125	0.7237
id6006670	6	10743176	6_10743176	39.9866	0.125	0.7237
id6007014	6	11102433	6_11102433	40.3209	0.0698	0.7917
6185883	6	11134664	6_11134664	40.4281	0.2812	0.5959
6228054	6	12183428	6_12183428	41.4998	0.2	0.6547
SNP-6.12536890.	6	12537890	6_12537890	41.8543	1.352	0.2449
6250485	6	12752685	6_12752685	41.8608	1.352	0.2449
6262705	6	12990949	6_12990949	42.0219	1.8	0.1797
id6007891	6	13102364	6_13102364	42.0787	1.352	0.2449
SNP-6.13176675.	6	13177675	6_13177675	42.084	1.352	0.2449
6274558	6	13250266	6_13250266	42.0891	1.352	0.2449
SNP-6.13418268.	6	13419268	6_13419268	42.1016	1.352	0.2449
6294233	6	13733745	6_13733745	42.1394	1.352	0.2449
SNP-6.14278613.	6	14279613	6_14279613	42.1842	1.352	0.2449
6322356	6	14348901	6_14348901	42.1911	1.352	0.2449
6328995	6	14485044	6_14485044	42.1975	1.352	0.2449
6329954	6	14500799	6_14500799	42.1976	1.352	0.2449
SNP-6.14653824.	6	14654824	6_14654824	42.2046	1.352	0.2449
6368871	6	15315368	6_15315368	42.2421	1.352	0.2449
SNP-6.15968673.	6	15969672	6_15969672	42.2874	1.352	0.2449
id6009217	6	16024273	6_16024273	42.2979	1.352	0.2449
id6009257	6	16226901	6_16226901	42.321	1.352	0.2449
6424219	6	16465801	6_16465801	42.3467	1.352	0.2449
6427131	6	16508748	6_16508748	42.3502	1.352	0.2449
6428379	6	16538847	6_16538847	42.353	1.352	0.2449
6430958	6	16576491	6_16576491	42.3579	1.352	0.2449
id6009452	6	16616636	6_16616636	42.3651	1.352	0.2449
6440048	6	16833915	6_16833915	42.3835	1.352	0.2449
6453447	6	17118875	6_17118875	42.4102	1.352	0.2449
id6009910	6	17750942	6_17750942	42.4321	1.352	0.2449
SNP-6.17804911.	6	17805909	6_17805909	42.4397	1.352	0.2449
SNP-6.17822673.	6	17823671	6_17823671	42.4402	1.352	0.2449
6491134	6	17850221	6_17850221	42.4444	1.352	0.2449
6491141	6	17850497	6_17850497	42.4444	1.352	0.2449
6501279	6	18085163	6_18085163	42.8419	1.7717	0.1832
6550771	6	19290983	6_19290983	42.899	1.7717	0.1832
6559280	6	19482945	6_19482945	43.1078	1.3307	0.2487
6559731	6	19493877	6_19493877	43.109	1.3307	0.2487
6564355	6	19630400	6_19630400	43.119	0.7937	0.373
6565804	6	19666288	6_19666288	43.3109	0.7937	0.373
6567495	6	19696844	6_19696844	43.312	0.7937	0.373
id6010489	6	19786956	6_19786956	43.7065	0.6378	0.4245
6593090	6	20365062	6_20365062	45.2411	0.5	0.4795
6594147	6	20401142	6_20401142	45.3851	0.6279	0.4281
c6p20483187	6	20483188	6_20483188	45.8411	1.3101	0.2524
6607555	6	20667618	6_20667618	46.0326	1.3101	0.2524
6613416	6	20827593	6_20827593	46.3259	1.5077	0.2195
6616821	6	20918131	6_20918131	46.624	1.3101	0.2524
6619487	6	20977928	6_20977928	46.927	1.2901	0.256
6623174	6	21059263	6_21059263	47.409	1.2901	0.256
6632373	6	21288013	6_21288013	48.3811	1.4848	0.223
6647702	6	21645145	6_21645145	50.3802	1.0909	0.2963
6658606	6	21944630	6_21944630	51.982	1.9394	0.1637
id6011429	6	21952273	6_21952273	52.0226	1.9394	0.1637
6668112	6	22128715	6_22128715	52.9586	2.4545	0.1172
SNP-6.22145120.	6	22146118	6_22146118	52.9713	2.4545	0.1172
SNP-6.22312303.	6	22313301	6_22313301	53.7463	2.4923	0.1144
6684510	6	22492363	6_22492363	53.7598	2.7557	0.0969
6692157	6	22669171	6_22669171	54.0234	2.4923	0.1144
c6p22953431	6	22953432	6_22953432	54.3548	1.7176	0.19
rd6001924	6	23116704	6_23116704	54.3665	3.0769	0.0794
6712273	6	23200928	6_23200928	54.746	3.0769	0.0794
6715725	6	23273882	6_23273882	54.7863	3.0769	0.0794
SNP-6.23296727.	6	23297725	6_23297725	55.1525	4.0382	0.0445
6722262	6	23416959	6_23416959	55.5528	4.771	0.0289
6727736	6	23593461	6_23593461	56.5361	3.7231	0.0537
6730920	6	23718296	6_23718296	57.1225	4.0382	0.0445
6733105	6	23783218	6_23783218	57.2181	4.0382	0.0445
6739421	6	23963521	6_23963521	58.6696	4.0382	0.0445
6745686	6	24144305	6_24144305	59.9767	3.3664	0.0665
6745918	6	24162180	6_24162180	60.0179	3.3664	0.0665
6746047	6	24170623	6_24170623	60.0374	3.3664	0.0665
6746843	6	24219798	6_24219798	60.5193	2.7557	0.0969
6749451	6	24331932	6_24331932	62.0428	3.4186	0.0645
SNP-6.24472951.	6	24473949	6_24473949	63.4551	4.845	0.0277
id6013038	6	24508669	6_24508669	63.5699	4.1008	0.0429
6758176	6	24628911	6_24628911	63.9283	4.1008	0.0429
SNP-6.24705033.	6	24706031	6_24706031	64.5118	3.4186	0.0645
6766696	6	24875490	6_24875490	64.9476	2.312	0.1284
6776685	6	25185556	6_25185556	65.8131	2.888	0.0892
6779108	6	25277863	6_25277863	66.2095	3.1746	0.0748
6783797	6	25387111	6_25387111	66.4478	3.1746	0.0748
SNP-6.25654762.	6	25655760	6_25655760	67.0518	3.528	0.0603
6793429	6	25693291	6_25693291	68.0646	2.888	0.0892
6794023	6	25720346	6_25720346	68.0667	2.888	0.0892
c6p25732012	6	25732013	6_25732013	68.067	3.1746	0.0748
6800150	6	25955603	6_25955603	70.6154	4.1654	0.0413
6817862	6	26566949	6_26566949	73.3718	2.5714	0.1088
SNP-6_26712357	6	26713355	6_26713355	73.8747	3.4724	0.0624
id6015097	6	26938344	6_26938344	75.9543	3.4724	0.0624
6838742	6	27122057	6_27122057	76.3689	3.1746	0.0748
6851172	6	27505477	6_27505477	77.9565	0.648	0.4208
6859259	6	27732310	6_27732310	80.1854	0	1
6859766	6	27761109	6_27761109	80.6028	0	1
6864051	6	27900453	6_27900453	82.6226	0.125	0.7237
6869114	6	28023780	6_28023780	84.4103	0.125	0.7237
id6016142	6	28061782	6_28061782	85.1274	0.125	0.7237
id6016155	6	28107682	6_28107682	85.2156	0.1969	0.6573
6877746	6	28326545	6_28326545	85.4284	0.3858	0.5345
SNP-6.28347547.	6	28348546	6_28348546	85.6224	0.3858	0.5345
SNP-6.28524349.	6	28525348	6_28525348	85.8333	0.1969	0.6573
6887046	6	28616312	6_28616312	86.23	0.125	0.7237
SNP-6_28653037	6	28654036	6_28654036	86.4311	0.125	0.7237
6889734	6	28694842	6_28694842	86.4357	0.125	0.7237
6889972	6	28705989	6_28705989	86.4386	0.125	0.7237
6893305	6	28813603	6_28813603	86.4524	0.125	0.7237
6895399	6	28888652	6_28888652	86.4658	0.125	0.7237
ud6001219	6	29056693	6_29056693	87.6532	0.125	0.7237
id6016490	6	29208264	6_29208264	88.071	0.2812	0.5959
6906770	6	29331478	6_29331478	88.078	0.2812	0.5959
6916143	6	29638602	6_29638602	88.676	0.2812	0.5959
id6016621	6	29658347	6_29658347	88.8732	0.2812	0.5959
SNP-6.29728084.	6	29729083	6_29729083	90.0439	0.1969	0.6573
6920876	6	29827809	6_29827809	90.0609	0.2812	0.5959
id6016873	6	30347506	6_30347506	91.649	0.125	0.7237
SNP-6.30824543.	6	30825542	6_30825542	93.8261	0.9528	0.329
SNP-6.30977167.	6	30978166	6_30978166	94.2906	0	1
SNP-6.31025485.	6	31026484	6_31026484	94.4377	0	1
SNP-6.31027710.	6	31028709	6_31028709	94.4445	0	1
SNP-6.31042235.	6	31043234	6_31043234	94.4887	0.0078	0.9298
SNP-6.31063831.	6	31064830	6_31064830	94.5544	0.0078	0.9298
SNP-6.31196183.	6	31197182	6_31197182	94.9572	0.0078	0.9298
6960696	7	284536	7_284536	0.2599	0.7692	0.3805
6970574	7	601688	7_601688	3.6218	0.2769	0.5987
6972734	7	655633	7_655633	4.3931	1.7442	0.1866
SNP-7.742631.	7	743632	7_743632	5.6513	1.7442	0.1866
id7000142	7	744502	7_744502	5.6638	1.7442	0.1866
6982474	7	940832	7_940832	8.4709	2.4923	0.1144
6986098	7	1058718	7_1058718	10.1565	2.4923	0.1144
SNP-7.1065927.	7	1066928	7_1066928	10.2739	2.2061	0.1375
6998977	7	1558687	7_1558687	17.3052	3.3664	0.0665
6999027	7	1560741	7_1560741	17.3345	3.3664	0.0665
SNP-7.1688372.	7	1689372	7_1689372	18.1593	4.4308	0.0353
7006569	7	1776775	7_1776775	18.2883	4.4308	0.0353
SNP-7.1811851.	7	1812851	7_1812851	18.6485	4.4308	0.0353
id7000336	7	1865306	7_1865306	19.487	4.845	0.0277
7009298	7	1872691	7_1872691	19.605	4.845	0.0277
SNP-7.1904427.	7	1905427	7_1905427	20.1283	4.845	0.0277
7013651	7	2024811	7_2024811	22.0365	4.1008	0.0429
id7000384	7	2128881	7_2128881	23.6999	4.1008	0.0429
7022142	7	2331583	7_2331583	26.9399	4.1008	0.0429
SNP-7.2636123.	7	2637123	7_2637123	29.8056	1.9692	0.1605
7031881	7	2659236	7_2659236	30.1702	1.1077	0.2926
7047111	7	3421625	7_3421625	35.8248	0.9098	0.3402
ud7000253	7	3610889	7_3610889	36.4363	0.9098	0.3402
7056439	7	3795013	7_3795013	37.5792	0.609	0.4352
id7000557	7	3862042	7_3862042	37.8259	0.3684	0.5439
SNP-7.3862336.	7	3863336	7_3863336	37.8994	0.3684	0.5439
7065771	7	4185274	7_4185274	41.3226	2.4545	0.1172
7075982	7	4569035	7_4569035	44.1803	1.0909	0.2963
id7000638	7	4734278	7_4734278	45.0089	1.4627	0.2265
7082446	7	4793981	7_4793981	45.245	2.4179	0.12
7082985	7	4809868	7_4809868	45.4702	2.9851	0.084
c7p5071487	7	5071488	7_5071488	46.9254	2.1729	0.1405
7099517	7	5361245	7_5361245	47.9737	2.1729	0.1405
7101419	7	5416997	7_5416997	47.99	2.1729	0.1405
7104414	7	5508764	7_5508764	48.2151	1.6917	0.1934
7108578	7	5668163	7_5668163	48.5982	2.1729	0.1405
id7000840	7	5693811	7_5693811	48.8553	2.1729	0.1405
id7000871	7	5721437	7_5721437	49.1322	1.6917	0.1934
7110842	7	5752152	7_5752152	49.4401	1.2707	0.2596
id7000978	7	5887518	7_5887518	49.9674	1.6917	0.1934
7123071	7	6198818	7_6198818	52.599	0.9098	0.3402
7129335	7	6356872	7_6356872	53.5177	0.609	0.4352
7133760	7	6434783	7_6434783	53.7685	1.2707	0.2596
7143132	7	6718712	7_6718712	54.0876	1.2707	0.2596
id7001155	7	6987625	7_6987625	55.6181	1.0909	0.2963
SNP-7.7549224.	7	7550220	7_7550220	57.0678	3.0303	0.0817
7211329	7	8319634	7_8319634	57.9675	3.3664	0.0665
id7001596	7	8806939	7_8806939	58.9865	7.8769	0.005
7232875	7	8808858	7_8808858	59.0387	7.8769	0.005
id7001631	7	9006588	7_9006588	59.5557	8.8923	0.0029
7251687	7	9262441	7_9262441	59.6412	7.8769	0.005
rd7002081	7	10111835	7_10111835	60.3484	6.0308	0.0141
SNP-7.10455308.	7	10456303	7_10456303	60.3845	6.0308	0.0141
ud7000813	7	10926661	7_10926661	60.6755	5.2	0.0226
7335550	7	10976064	7_10976064	60.6929	5.2	0.0226
7356281	7	11443068	7_11443068	60.7875	5.2	0.0226
7360391	7	11545315	7_11545315	60.8267	5.2	0.0226
id7002000	7	11557409	7_11557409	60.83	5.2	0.0226
7367736	7	11702952	7_11702952	60.9015	5.2	0.0226
7374227	7	11855203	7_11855203	60.9298	5.2	0.0226
7391656	7	12313756	7_12313756	60.9682	5.2	0.0226
7402291	7	12519855	7_12519855	60.9892	5.2	0.0226
SNP-7.12703045.	7	12704039	7_12704039	61.0018	5.2	0.0226
id7002105	7	12768424	7_12768424	61.0112	5.2	0.0226
7414727	7	12814092	7_12814092	61.0224	5.2	0.0226
ud7000928	7	12817954	7_12817954	61.0225	6.125	0.0133
7419456	7	12909695	7_12909695	61.0242	5.2	0.0226
7432042	7	13197004	7_13197004	61.0734	5.2	0.0226
SNP-7.13222744.	7	13223738	7_13223738	61.0843	5.2	0.0226
SNP-7.13222756.	7	13223750	7_13223750	61.0844	5.2	0.0226
SNP-7.13292087.	7	13293081	7_13293081	61.0998	5.2	0.0226
SNP-7.13315245.	7	13316239	7_13316239	61.1015	5.2	0.0226
7442710	7	13441185	7_13441185	61.3164	5.2	0.0226
id7002255	7	13746169	7_13746169	61.7951	5.2	0.0226
SNP-7.13763258.	7	13764252	7_13764252	61.801	5.2	0.0226
c7p14584941	7	14584942	7_14584942	61.8591	4.845	0.0277
SNP-7.15040470.	7	15041464	7_15041464	63.1893	3.7231	0.0537
id7002437	7	15268289	7_15268289	63.666	3.7231	0.0537
SNP-7.15291177.	7	15292171	7_15292171	63.8676	3.7231	0.0537
SNP-7.15701891.	7	15702885	7_15702885	64.4573	3.0303	0.0817
SNP-7.15906358.	7	15907352	7_15907352	64.7783	2.7557	0.0969
7544593	7	15929276	7_15929276	65.1358	3.3664	0.0665
7544764	7	15933880	7_15933880	65.1728	3.3664	0.0665
id7002646	7	16435443	7_16435443	65.8129	3.6667	0.0555
7574878	7	16519710	7_16519710	65.8945	3.3664	0.0665
7585233	7	16766878	7_16766878	66.1671	3.3664	0.0665
7618468	7	17719738	7_17719738	69.3332	0.0308	0.8608
7630704	7	18118353	7_18118353	70.4899	0.0078	0.9298
7631065	7	18127194	7_18127194	70.4923	0.0078	0.9298
id7002801	7	18131988	7_18131988	70.4929	0.0078	0.9298
7633702	7	18204993	7_18204993	70.5867	0.0078	0.9298
wd7002642	7	18256827	7_18256827	70.7233	0.0078	0.9298
7644067	7	18580068	7_18580068	72.0858	0.0078	0.9298
7647536	7	18718153	7_18718153	72.8093	0.0078	0.9298
wd7002824	7	19590130	7_19590130	77.5507	0.1938	0.6598
7679850	7	19624360	7_19624360	77.6145	0.1938	0.6598
7680938	7	19653038	7_19653038	77.6608	0.1938	0.6598
SNP-7.19655974.	7	19656968	7_19656968	77.6786	0.1938	0.6598
7688160	7	19822554	7_19822554	78.0139	0.1938	0.6598
7690209	7	19885646	7_19885646	78.1527	0.1938	0.6598
SNP-7.20448446.	7	20449440	7_20449440	81.7421	0.4923	0.4829
7711069	7	20506784	7_20506784	82.0221	0.4923	0.4829
7720488	7	20718784	7_20718784	83.1188	0.2769	0.5987
7721009	7	20732928	7_20732928	83.1215	0.2769	0.5987
SNP-7.20789846.	7	20790840	7_20790840	83.5133	0.1231	0.7257
SNP-7.20874414.	7	20875408	7_20875408	83.702	0.1231	0.7257
7730100	7	20974366	7_20974366	84.326	0.1231	0.7257
SNP-7.21244797.	7	21245791	7_21245791	84.8766	0.1231	0.7257
7745053	7	21318310	7_21318310	84.9682	0.1231	0.7257
7746043	7	21340276	7_21340276	85.2305	0.0078	0.9298
7750124	7	21440516	7_21440516	86.3918	0.0698	0.7917
SNP-7.21505268.	7	21506262	7_21506262	86.5017	0.0078	0.9298
7762646	7	21817157	7_21817157	88.1732	0.0698	0.7917
SNP-7.21997411.	7	21998405	7_21998405	88.9708	0.0078	0.9298
7768382	7	21998892	7_21998892	88.9709	0.0078	0.9298
7769958	7	22042832	7_22042832	88.9758	0.0078	0.9298
SNP-7.22073201.	7	22074195	7_22074195	89.0524	0.0698	0.7917
SNP-7.22188645.	7	22189639	7_22189639	91.0178	0.0078	0.9298
SNP-7.22224657.	7	22225651	7_22225651	91.1663	0.0308	0.8608
SNP-7.22231232.	7	22232226	7_22232226	91.3101	0.0308	0.8608
SNP-7.22243708.	7	22244702	7_22244702	91.3372	0.0308	0.8608
7780169	7	22381105	7_22381105	92.6181	0.7692	0.3805
id7003813	7	22419320	7_22419320	93.0793	1.5077	0.2195
7782339	7	22428540	7_22428540	93.2583	1.1077	0.2926
7782475	7	22441754	7_22441754	93.2638	1.1077	0.2926
SNP-7.22672531.	7	22673525	7_22673525	94.5483	1.2901	0.256
7792776	7	22772752	7_22772752	94.6443	1.2901	0.256
SNP-7.22794511.	7	22795505	7_22795505	94.6761	1.2901	0.256
SNP-7.22934230.	7	22935224	7_22935224	95.2289	1.2901	0.256
SNP-7.22976920.	7	22977914	7_22977914	95.2339	1.2901	0.256
SNP-7.22995830.	7	22996824	7_22996824	95.2355	1.2901	0.256
SNP-7.23006147.	7	23007141	7_23007141	95.2586	1.2901	0.256
SNP-7.23046419.	7	23047413	7_23047413	95.9199	1.2901	0.256
id7004041	7	23087994	7_23087994	96.1531	1.2901	0.256
7802584	7	23109798	7_23109798	96.2424	1.7176	0.19
7803514	7	23144507	7_23144507	96.2766	1.7176	0.19
7804142	7	23173313	7_23173313	96.2957	2.2061	0.1375
7807625	7	23302496	7_23302496	97.2726	1.7176	0.19
rd7002211	7	23311566	7_23311566	97.3114	1.0746	0.2999
7809062	7	23356410	7_23356410	97.3687	1.2901	0.256
SNP-7.23389724.	7	23390718	7_23390718	97.6279	1.2901	0.256
ud7001701	7	23535052	7_23535052	98.1778	1.4848	0.223
ud7001709	7	23557178	7_23557178	98.236	1.0909	0.2963
7816329	7	23603381	7_23603381	98.9673	1.0909	0.2963
7818489	7	23681276	7_23681276	99.207	1.0909	0.2963
7820873	7	23785728	7_23785728	99.4728	1.0909	0.2963
7824699	7	23992987	7_23992987	100.212	0.9237	0.3365
7825649	7	24026475	7_24026475	100.308	0.9237	0.3365
7827693	7	24083353	7_24083353	100.484	0.7692	0.3805
7830988	7	24194267	7_24194267	101.421	0.6279	0.4281
7831769	7	24211720	7_24211720	101.422	0.938	0.3328
7834036	7	24304110	7_24304110	102.343	0.3798	0.5377
7847257	7	24740088	7_24740088	106.957	1.5312	0.2159
7847855	7	24759254	7_24759254	106.963	2	0.1573
SNP-7.25104456.	7	25105451	7_25105451	107.684	0.7812	0.3768
SNP-7.25302182.	7	25303177	7_25303177	108.365	0.6279	0.4281
7864699	7	25328698	7_25328698	108.805	0.2812	0.5959
7864855	7	25333116	7_25333116	108.876	0.2812	0.5959
7872824	7	25623333	7_25623333	110.007	0.7692	0.3805
id7004870	7	25732178	7_25732178	110.698	0.7692	0.3805
7876911	7	25768906	7_25768906	111.196	0.7692	0.3805
7892688	7	26282546	7_26282546	114.09	0.938	0.3328
7892971	7	26291146	7_26291146	114.1	1.1077	0.2926
id7005047	7	26292847	7_26292847	114.101	1.1077	0.2926
7893473	7	26314231	7_26314231	114.124	1.1077	0.2926
SNP-7.26502019.	7	26503014	7_26503014	115.078	1.1077	0.2926
id7005252	7	26807683	7_26807683	116.284	1.2901	0.256
SNP-7.26952770.	7	26953765	7_26953765	116.751	1.7176	0.19
SNP-7_26972908	7	26973903	7_26973903	117.077	1.7176	0.19
7913481	7	27068235	7_27068235	117.394	1.6917	0.1934
SNP-7.27186982.	7	27187977	7_27187977	117.506	1.0909	0.2963
7927087	7	27496085	7_27496085	117.605	1.0909	0.2963
7930710	7	27614011	7_27614011	117.765	1.2901	0.256
c7p27670416	7	27670417	7_27670417	118.043	1.0909	0.2963
SNP-7.27783638.	7	27784632	7_27784632	118.418	1.9394	0.1637
7946044	7	28234334	7_28234334	120.902	0.7692	0.3805
id7005665	7	28249789	7_28249789	121.047	0.7692	0.3805
7950543	7	28445098	7_28445098	123.172	0.4923	0.4829
7956643	7	28644644	7_28644644	124.188	0.374	0.5408
7962882	7	28942458	7_28942458	126.849	1.1077	0.2926
SNP-7.29010951.	7	29011944	7_29011944	127.343	0.7692	0.3805
7966459	7	29079097	7_29079097	128.213	0.0687	0.7932
id7005984	7	29186584	7_29186584	128.895	0.0687	0.7932
SNP-7.29616561.	7	29617554	7_29617554	130.099	0.7692	0.3805
7989788	8	285604	8_285604	1.2679	1.5312	0.2159
7993541	8	416250	8_416250	1.8997	0.2812	0.5959
7993545	8	416558	8_416558	1.9236	0.2812	0.5959
id8000140	8	417700	8_417700	2.0222	0.2812	0.5959
7995941	8	508097	8_508097	2.5268	0.0079	0.9293
id8000171	8	528441	8_528441	2.5746	0.0709	0.7901
id8000240	8	658032	8_658032	2.8091	0.0079	0.9293
8003351	8	778672	8_778672	4.3244	0.0079	0.9293
8004315	8	811201	8_811201	5.4782	0.0078	0.9298
ud8000062	8	955809	8_955809	8.1978	0.0078	0.9298
id8000514	8	1748211	8_1748211	11.0099	0.4923	0.4829
id8000555	8	1995144	8_1995144	12.0587	0.1231	0.7257
SNP-8.2041634.	8	2042632	8_2042632	12.6829	0.0308	0.8608
SNP-8.2140908.	8	2141906	8_2141906	13.7522	0.0078	0.9298
SNP-8.2207690.	8	2208688	8_2208688	14.2066	0.1231	0.7257
8052865	8	2373165	8_2373165	15.4359	0.0698	0.7917
8060551	8	2676947	8_2676947	17.0126	0.2727	0.6015
id8000845	8	2922774	8_2922774	19.7438	0.2769	0.5987
SNP-8.2923368.	8	2924366	8_2924366	19.7704	0.2769	0.5987
id8000876	8	2944055	8_2944055	20.1001	0.2769	0.5987
id8001029	8	3167576	8_3167576	21.7859	1.2901	0.256
SNP-8.3391940.	8	3392938	8_3392938	25.5546	1.1077	0.2926
SNP-8.3424957.	8	3425955	8_3425955	26.0673	1.2901	0.256
8091242	8	3643991	8_3643991	28.7741	5.5649	0.0183
8092215	8	3663317	8_3663317	28.8363	5.5649	0.0183
8099836	8	3923212	8_3923212	30.2072	6.4198	0.0113
8101425	8	3964888	8_3964888	31.3859	4.771	0.0289
8103010	8	4006437	8_4006437	31.3933	4.0382	0.0445
8105141	8	4044787	8_4044787	32.3124	4.0382	0.0445
id8001299	8	4046337	8_4046337	32.3486	4.0382	0.0445
8107849	8	4101332	8_4101332	33.0259	2.2061	0.1375
8115442	8	4310448	8_4310448	34.2646	0.7692	0.3805
8120894	8	4511882	8_4511882	34.7244	1.1077	0.2926
8122868	8	4603854	8_4603854	34.9827	0.7692	0.3805
id8001543	8	4699206	8_4699206	35.57	0.7692	0.3805
8133497	8	4883784	8_4883784	35.8751	0.9237	0.3365
id8001604	8	5144247	8_5144247	36.899	0.6183	0.4317
8149888	8	5284717	8_5284717	38.41	0.6183	0.4317
SNP-8.5340422.	8	5341420	8_5341420	38.6167	0.9237	0.3365
SNP-8.5369053.	8	5370051	8_5370051	38.6807	0.9237	0.3365
8153496	8	5394572	8_5394572	39.0277	0.9237	0.3365
8155814	8	5458384	8_5458384	39.5936	0.9237	0.3365
SNP-8.5466280.	8	5467278	8_5467278	39.8112	0.9237	0.3365
SNP-8.5467911.	8	5468909	8_5468909	39.8687	1.2901	0.256
SNP-8.5607574.	8	5608572	8_5608572	40.2983	1.7176	0.19
8172229	8	5839192	8_5839192	41.5219	1.2901	0.256
id8002023	8	5846782	8_5846782	41.5296	1.2901	0.256
SNP-8.6173935.	8	6174931	8_6174931	42.6126	1.7176	0.19
8190454	8	6181951	8_6181951	42.6133	1.7176	0.19
SNP-8_6313511	8	6314507	8_6314507	42.8335	1.7176	0.19
8201100	8	6454896	8_6454896	42.8471	1.7176	0.19
8205545	8	6554827	8_6554827	42.8511	1.7176	0.19
8234438	8	7138170	8_7138170	42.8747	1.4848	0.223
8244660	8	7347361	8_7347361	42.8993	1.7176	0.19
8250960	8	7459118	8_7459118	42.9046	1.4848	0.223
id8002314	8	7549599	8_7549599	42.9098	1.4848	0.223
8262639	8	7738839	8_7738839	43.5438	1.9394	0.1637
id8002394	8	7764978	8_7764978	43.7208	1.9394	0.1637
SNP-8.8122859.	8	8123856	8_8123856	44.9314	3.0303	0.0817
8297671	8	8483172	8_8483172	45.1559	3.0769	0.0794
id8002628	8	8509144	8_8509144	45.1696	3.4186	0.0645
8301933	8	8580913	8_8580913	45.7643	4.4308	0.0353
SNP-8.8635717.	8	8636714	8_8636714	45.7668	4.845	0.0277
8307065	8	8703041	8_8703041	45.9701	3.7231	0.0537
8318842	8	8951557	8_8951557	47.0005	3.125	0.0771
SNP-8.9088487.	8	9089484	8_9089484	47.4448	2.5312	0.1116
8331918	8	9289473	8_9289473	47.6764	3.125	0.0771
8359826	8	9879168	8_9879168	48.3428	2	0.1573
id8003309	8	10358484	8_10358484	49.5915	2.5312	0.1116
SNP-8.10570611.	8	10571608	8_10571608	49.9744	2.5312	0.1116
SNP-8.10591573.	8	10592570	8_10592570	49.9769	2.5312	0.1116
SNP-8.10591928.	8	10592925	8_10592925	49.9774	2.5312	0.1116
8396497	8	10650813	8_10650813	50.1761	2	0.1573
8398114	8	10686024	8_10686024	50.1808	2	0.1573
8413214	8	10956191	8_10956191	50.2149	1.7717	0.1832
8422650	8	11248949	8_11248949	50.2275	1.7717	0.1832
SNP-8.11529824.	8	11530820	8_11530820	50.2483	1.7717	0.1832
SNP-8.11535484.	8	11536480	8_11536480	50.2488	1.7717	0.1832
id8003624	8	11875479	8_11875479	50.2714	1.7717	0.1832
id8003626	8	11888511	8_11888511	50.2724	1.7717	0.1832
8459834	8	12077789	8_12077789	50.2846	1.7717	0.1832
8463184	8	12145970	8_12145970	50.2856	1.7717	0.1832
8485808	8	12714993	8_12714993	50.2961	1.7717	0.1832
id8003711	8	12723619	8_12723619	50.2966	1.7717	0.1832
8487153	8	12747069	8_12747069	50.2974	1.7717	0.1832
8494627	8	12912926	8_12912926	50.3048	1.7717	0.1832
8503394	8	13017690	8_13017690	50.3058	1.7717	0.1832
8513312	8	13357738	8_13357738	50.3132	1.7717	0.1832
id8003808	8	13911622	8_13911622	50.3511	1.7717	0.1832
8541445	8	13916210	8_13916210	50.3512	1.7717	0.1832
8541513	8	13920333	8_13920333	50.3512	1.7717	0.1832
8545780	8	14046411	8_14046411	50.3562	1.7717	0.1832
id8003833	8	14058099	8_14058099	50.3569	1.7717	0.1832
8572791	8	14783260	8_14783260	50.5821	1.7717	0.1832
8573491	8	14799421	8_14799421	50.5849	0.9528	0.329
8576234	8	14876248	8_14876248	50.5861	0.9528	0.329
ud8000972	8	15155124	8_15155124	50.6184	0.9528	0.329
SNP-8.15232763.	8	15235478	8_15235478	50.6263	1.7717	0.1832
SNP-8.15277461.	8	15280176	8_15280176	50.6277	0.9528	0.329
SNP-8.15316615.	8	15319330	8_15319330	50.6333	0.9528	0.329
id8004111	8	15355286	8_15355286	50.6394	0.9528	0.329
8599257	8	15439243	8_15439243	50.8416	0.9528	0.329
SNP-8.15569260.	8	15571975	8_15571975	51.0419	0.9528	0.329
SNP-8.15590174.	8	15592889	8_15592889	51.0438	0.9528	0.329
SNP-8.15605144.	8	15607859	8_15607859	51.0496	0.9528	0.329
SNP-8.15619850.	8	15622565	8_15622565	51.0516	0.9528	0.329
8608433	8	15666434	8_15666434	51.2578	0.9528	0.329
8611383	8	15738050	8_15738050	51.7823	0.9528	0.329
8638449	8	16394577	8_16394577	52.468	0.6279	0.4281
ud8001065	8	16454443	8_16454443	52.472	0.6279	0.4281
ud8001072	8	16555798	8_16555798	52.4785	0.6279	0.4281
SNP-8.16682935.	8	16685650	8_16685650	52.6879	0.4776	0.4895
8696593	8	17516403	8_17516403	53.7236	0.6183	0.4317
8696714	8	17519331	8_17519331	53.7237	0.6183	0.4317
SNP-8.17573011.	8	17575726	8_17575726	53.9213	0.374	0.5408
SNP-8.17619617.	8	17622331	8_17622331	53.9252	0.374	0.5408
id8004716	8	17731930	8_17731930	53.9368	0.7692	0.3805
SNP-8.17813299.	8	17816013	8_17816013	53.9373	0.7692	0.3805
SNP-8.17813578.	8	17816292	8_17816292	53.9373	0.7692	0.3805
8711794	8	17828807	8_17828807	53.944	0.7692	0.3805
id8004814	8	18131373	8_18131373	54.1468	1.1077	0.2926
8729506	8	18185078	8_18185078	54.5466	1.1077	0.2926
8730774	8	18221884	8_18221884	54.8256	1.1077	0.2926
8764880	8	18915639	8_18915639	57.361	0.7692	0.3805
SNP-8_18954518	8	18957232	8_18957232	57.3622	0.7692	0.3805
id8005020	8	18966446	8_18966446	57.3636	0.7692	0.3805
SNP-8.19028736.	8	19031450	8_19031450	57.3694	1.3101	0.2524
SNP-8.19049738.	8	19052452	8_19052452	57.3742	0.2687	0.6042
8770857	8	19089859	8_19089859	57.3807	0.938	0.3328
8784250	8	19384630	8_19384630	58.5139	0.4923	0.4829
id8005186	8	19439111	8_19439111	58.8913	0.4923	0.4829
8787864	8	19446140	8_19446140	58.8924	0.4923	0.4829
SNP-8.19448470.	8	19451184	8_19451184	58.8929	0.4923	0.4829
8788541	8	19460295	8_19460295	58.8947	0.4923	0.4829
SNP-8.19577200.	8	19579914	8_19579914	59.4336	0.7692	0.3805
SNP-8.19589245.	8	19591959	8_19591959	59.608	1.1077	0.2926
8795799	8	19622753	8_19622753	59.7504	0.938	0.3328
8798061	8	19665388	8_19665388	59.9745	1.3101	0.2524
id8005361	8	19833599	8_19833599	60.4409	0.938	0.3328
8808054	8	19895658	8_19895658	61.0604	0.938	0.3328
8815450	8	20045845	8_20045845	61.1095	1.5312	0.2159
8815799	8	20053642	8_20053642	61.1125	1.5312	0.2159
SNP-8.20303513.	8	20306227	8_20306227	61.8214	0.7812	0.3768
SNP-8.20347609.	8	20350323	8_20350323	62.5728	0.7812	0.3768
SNP-8.20357445.	8	20360159	8_20360159	62.5944	0.7812	0.3768
SNP-8.20357504.	8	20360218	8_20360218	62.5944	0.7812	0.3768
8834914	8	20536561	8_20536561	62.7165	1.125	0.2888
8842757	8	20753093	8_20753093	65.8226	3.125	0.0771
8843060	8	20759700	8_20759700	65.8565	3.125	0.0771
SNP-8.21082105.	8	21084819	8_21084819	66.7734	4.1008	0.0429
8852910	8	21106620	8_21106620	66.7748	4.1008	0.0429
SNP-8.21135811.	8	21138525	8_21138525	66.7775	4.1008	0.0429
id8005841	8	21140567	8_21140567	66.7782	4.1008	0.0429
8858101	8	21271519	8_21271519	67.1406	4.4308	0.0353
8860765	8	21337998	8_21337998	68.3789	5.2	0.0226
8865648	8	21498440	8_21498440	68.8619	4.4308	0.0353
SNP-8.21498543.	8	21501257	8_21501257	68.8653	4.4308	0.0353
id8006032	8	21540079	8_21540079	68.9941	1.9692	0.1605
SNP-8.21640644.	8	21643358	8_21643358	69.4095	1.5077	0.2195
8873873	8	21773808	8_21773808	70.0202	1.1077	0.2926
8874884	8	21797971	8_21797971	70.0258	1.1077	0.2926
SNP-8_21872810	8	21875524	8_21875524	70.0574	1.1077	0.2926
8877791	8	21882416	8_21882416	70.0583	1.1077	0.2926
8882427	8	22085984	8_22085984	70.4935	1.1077	0.2926
id8006511	8	22621016	8_22621016	74.2607	0.4848	0.4862
8904874	8	22924450	8_22924450	75.107	0.1212	0.7277
SNP-8.23214065.	8	23216779	8_23216779	76.2859	0.0303	0.8618
rd8002499	8	23283776	8_23283776	76.5316	0.4848	0.4862
8922165	8	23546811	8_23546811	78.666	0.2727	0.6015
id8006748	8	23626782	8_23626782	78.8831	0.2727	0.6015
id8006751	8	23652821	8_23652821	79.0501	0.4848	0.4862
id8006789	8	24125399	8_24125399	81.8515	2.2061	0.1375
SNP-8.24280386.	8	24283101	8_24283101	81.9598	2.2061	0.1375
id8006885	8	24881549	8_24881549	85.1855	1.5077	0.2195
8956374	8	24903648	8_24903648	85.5458	3.0769	0.0794
8959207	8	25004745	8_25004745	86.6815	3.0769	0.0794
8961672	8	25082300	8_25082300	87.5231	2.4923	0.1144
SNP-8.25088782.	8	25091497	8_25091497	87.5372	2.4923	0.1144
8964581	8	25157676	8_25157676	87.7869	2.4923	0.1144
8983572	8	25757847	8_25757847	91.9939	3.7231	0.0537
8989835	8	26020138	8_26020138	92.5675	3.7231	0.0537
8991729	8	26074700	8_26074700	92.9467	4.4308	0.0353
SNP-8.26090329.	8	26093044	8_26093044	93.0093	5.2	0.0226
[truncated: 798 more rows]

## Sheet: TableS4
Supplementary Table S4. List of the 2,593 single nucleotide polymorphism (SNP) markers from the Cornell-IR LD Rice Array (C7AIR) (Morales et al., 2020) that were polymorphic between theWIR 911 and Carolino 164 parents. The “Marker_ID QTL map” is listed for the QTL reported in Tables 3 and 4. The physical distance is from the Rice Genome Annotation Project (RGAP) Release 7 (Os-Nipponbare-Reference…
C7AIR_ID	Chr	Position RGAP7 (bp)	Marker_ID QTL map	Position (cM)	Chi-Square	Pr>ChiSq
4806	1	192836	1_192836	0	101.721	0
4824	1	194844	1_194844	0	101.721	0
SNP-1.303167.	1	304168	1_304168	0	101.721	0
SNP-1.303375.	1	304376	1_304376	0	101.721	0
7925	1	306611	1_306611	0	101.721	0
9673	1	375814	1_375814	0	99.3142	0
14005	1	530130	1_530130	0.9685	89.6897	0
20215	1	729666	1_729666	3.3981	117.333	0
id1000673	1	743351	1_743351	3.3981	117.333	0
SNP-1.744681.	1	745682	1_745682	3.3981	117.333	0
SNP-1.921673.	1	922674	1_922674	3.3981	117.333	0
31636	1	1018259	1_1018259	3.3981	117.333	0
31684	1	1022215	1_1022215	3.3981	117.333	0
id1000955	1	1044946	1_1044946	3.3981	117.333	0
id1001073	1	1175585	1_1175585	4.3088	128.242	0
SNP-1.1549486.	1	1550487	1_1550487	4.7556	136.633	0
SNP-1.1622799.	1	1623800	1_1623800	5.1926	142.416	0
53162	1	1699023	1_1699023	5.6296	136.633	0
SNP-1.1700426.	1	1701427	1_1701427	6.512	133.704	0
63511	1	1982774	1_1982774	8.2791	148.318	0
SNP-1.2143699.	1	2144700	1_2144700	10.9333	148.318	0
SNP-1.2153166.	1	2154167	1_2154167	11.3627	154.341	0
SNP-1.2153331.	1	2154332	1_2154332	11.3627	154.341	0
SNP-1.2293710.	1	2294711	1_2294711	12.6754	136.633	0
82473	1	2532252	1_2532252	13.5696	133.879	0
85083	1	2602798	1_2602798	14.0125	139.636	0
SNP-1.2635772.	1	2636773	1_2636773	14.0125	139.636	0
88627	1	2699862	1_2699862	14.4553	133.879	0
SNP-1.2821052.	1	2822053	1_2822053	14.4553	136.862	0
SNP-1.3438930.	1	3439931	1_3439931	14.9122	139.636	0
115511	1	3440579	1_3440579	14.9122	139.636	0
id1002832	1	3447298	1_3447298	14.9122	139.636	0
SNP-1.3479540.	1	3480541	1_3480541	14.9122	139.636	0
117345	1	3506597	1_3506597	14.9122	139.636	0
SNP-1.3537903.	1	3538904	1_3538904	14.9122	139.636	0
SNP-1.3539791.	1	3540792	1_3540792	14.9122	139.636	0
id1003050	1	3701291	1_3701291	14.9122	142.416	0
130476	1	3956519	1_3956519	15.3454	148.318	0
id1003344	1	4005917	1_4005917	15.7786	142.416	0
139591	1	4299302	1_4299302	17.5618	130.97	0
142539	1	4423557	1_4423557	17.5618	131.13	0
142868	1	4435435	1_4435435	18.0147	125.521	0
SNP-1.4579409.	1	4580410	1_4580410	18.0147	125.521	0
SNP-1.4590265.	1	4591266	1_4591266	18.0147	125.521	0
147907	1	4624429	1_4624429	18.0147	125.521	0
id1003838	1	4646923	1_4646923	18.0147	125.521	0
SNP-1.4957938.	1	4958939	1_4958939	18.9422	120.034	0
159604	1	5064126	1_5064126	20.3415	114.671	0
id1004164	1	5134796	1_5134796	20.3415	114.671	0
163177	1	5168030	1_5168030	20.3415	114.671	0
167505	1	5324684	1_5324684	20.3415	117.349	0
id1004256	1	5333883	1_5333883	20.3415	117.349	0
id1004319	1	5442863	1_5442863	20.8049	122.806	0
173198	1	5510350	1_5510350	20.8049	122.806	0
176306	1	5608892	1_5608892	20.8049	122.806	0
SNP-1.5867020.	1	5868021	1_5868021	20.8049	125.521	0
188269	1	5982772	1_5982772	20.8049	125.521	0
SNP-1.6000006.	1	6001007	1_6001007	20.8049	125.521	0
193627	1	6130240	1_6130240	20.8049	125.521	0
SNP-1.6182625.	1	6183626	1_6183626	21.2577	133.879	0
197232	1	6259021	1_6259021	22.588	154.341	0
wd1000235	1	6621704	1_6621704	23.023	145.2	0
214137	1	6829682	1_6829682	23.46	136.633	0
id1005261	1	6974428	1_6974428	23.46	136.633	0
SNP-1.6979460.	1	6980461	1_6980461	23.46	136.633	0
SNP-1.7150499.	1	7151500	1_7151500	23.9009	130.97	0
id1005511	1	7180380	1_7180380	23.9009	130.97	0
232009	1	7421797	1_7421797	24.3537	122.727	0
241969	1	7778029	1_7778029	24.8087	114.7	0
id1006175	1	7854101	1_7854101	24.8087	114.7	0
255190	1	8269017	1_8269017	25.2658	109.517	0
257670	1	8385903	1_8385903	25.2658	109.517	0
id1006437	1	8585951	1_8585951	26.198	99.5094	0
id1006604	1	8760562	1_8760562	26.6636	104.453	0
275443	1	9082965	1_9082965	27.1359	96.9697	0
279787	1	9228185	1_9228185	27.6081	101.879	0
285643	1	9438285	1_9438285	28.0759	106.909	0
288715	1	9545084	1_9545084	28.0759	106.909	0
SNP-1.9626833.	1	9627858	1_9627858	28.0759	109.429	0
id1007185	1	9671547	1_9671547	28.0759	109.429	0
298163	1	9883876	1_9883876	28.5481	109.429	0
SNP-1.9953150.	1	9954175	1_9954175	29.0137	114.671	0
308677	1	10219743	1_10219743	29.4792	106.909	0
311989	1	10341503	1_10341503	29.9537	99.3142	0
321527	1	10649505	1_10649505	31.394	101.879	0
id1007778	1	10805290	1_10805290	31.873	94.4406	0
SNP-1.11062554.	1	11063579	1_11063579	32.8322	101.879	0
id1007975	1	11110274	1_11110274	32.8322	101.879	0
id1008171	1	11527750	1_11527750	33.3044	96.9697	0
357493	1	11694458	1_11694458	34.2684	87.5152	0
359630	1	11743893	1_11743893	34.2684	87.5152	0
368391	1	11940578	1_11940578	35.2323	96.9697	0
SNP-1.12141883.	1	12142910	1_12142910	35.7045	101.879	0
SNP-1.12204549.	1	12205576	1_12205576	37.1243	106.909	0
SNP-1.12425535.	1	12426562	1_12426562	38.0698	96.9697	0
389017	1	12486799	1_12486799	38.0698	96.9697	0
394468	1	12679816	1_12679816	38.0698	96.9697	0
id1008679	1	12710578	1_12710578	38.0698	96.9697	0
id1008693	1	12733173	1_12733173	38.0698	96.9697	0
SNP-1.12848487.	1	12849514	1_12849514	40.0414	78.5455	0
402673	1	12917528	1_12917528	40.0414	78.5455	0
402939	1	12928822	1_12928822	40.0414	78.5455	0
410900	1	13111532	1_13111532	40.0414	78.5455	0
id1008872	1	13297573	1_13297573	40.0414	78.5455	0
id1008949	1	13528410	1_13528410	40.0414	80.9326	0
SNP-1.13530415.	1	13531442	1_13531442	40.0414	80.9326	0
SNP-1.13583501.	1	13584528	1_13584528	40.0414	82.9697	0
SNP-1.13712311.	1	13713338	1_13713338	40.0414	82.9697	0
439764	1	13791466	1_13791466	40.0414	82.9697	0
459075	1	14210671	1_14210671	41.0245	82.9697	0
462706	1	14314821	1_14314821	41.0245	82.9697	0
id1009415	1	14337515	1_14337515	41.0245	82.9697	0
SNP-1.14455061.	1	14456088	1_14456088	42.0077	82.9697	0
SNP-1.14544332.	1	14545359	1_14545359	42.4937	87.5152	0
492044	1	14957695	1_14957695	43.9776	82.9697	0
496750	1	15092392	1_15092392	43.9776	82.9697	0
509593	1	15440789	1_15440789	43.9776	82.9697	0
SNP-1.15463862.	1	15464889	1_15464889	43.9776	82.9697	0
513565	1	15567795	1_15567795	43.9776	82.9697	0
520329	1	15815171	1_15815171	43.9776	82.9697	0
528131	1	16026340	1_16026340	43.9776	82.9697	0
531232	1	16113201	1_16113201	43.9776	82.9697	0
531794	1	16130077	1_16130077	43.9776	82.9697	0
ud1000744	1	16157240	1_16157240	43.9776	82.9697	0
537515	1	16284866	1_16284866	43.9776	82.9697	0
544923	1	16518192	1_16518192	43.9776	82.9697	0
SNP-1.17173557.	1	17174604	1_17174604	43.9776	82.9697	0
id1010543	1	17277642	1_17277642	43.9776	82.9697	0
587267	1	17394761	1_17394761	43.9776	82.9697	0
587802	1	17421622	1_17421622	43.9776	82.9697	0
591240	1	17545595	1_17545595	43.9776	82.9697	0
id1010769	1	17796478	1_17796478	43.9776	82.9697	0
605969	1	18009098	1_18009098	43.9776	82.9697	0
611682	1	18220395	1_18220395	44.4637	87.5152	0
621464	1	18501890	1_18501890	44.945	92.1818	0
634609	1	18891591	1_18891591	45.4287	94.4406	0
637652	1	18970838	1_18970838	45.4287	94.4406	0
638992	1	19008526	1_19008526	45.4287	94.4406	0
685906	1	20457787	1_20457787	49.9119	102.059	0
id1012165	1	21203101	1_21203101	52.2392	117.348	0
710406	1	21267816	1_21267816	52.686	122.681	0
id1012330	1	21795198	1_21795198	52.686	122.681	0
730813	1	21921100	1_21921100	52.686	122.681	0
734129	1	22030659	1_22030659	53.5724	133.704	0
743915	1	22290853	1_22290853	55.7735	151.126	0
SNP-1.22352640.	1	22353686	1_22353686	56.2011	145.2	0
SNP-1.22470581.	1	22471627	1_22471627	56.2011	145.2	0
757255	1	22612838	1_22612838	56.6287	151.126	0
760644	1	22723681	1_22723681	56.6287	151.126	0
SNP-1_22828195	1	22829240	1_22829240	56.6287	151.126	0
774425	1	23084148	1_23084148	57.4956	151.126	0
SNP-1.23116608.	1	23117653	1_23117653	57.4956	153.938	0
SNP-1.23118214.	1	23119259	1_23119259	57.4956	153.938	0
779469	1	23240729	1_23240729	58.3406	153.938	0
SNP-1.23319764.	1	23320809	1_23320809	58.7592	160.004	0
id1013342	1	23337346	1_23337346	59.1779	153.938	0
SNP-1.23337927.	1	23338972	1_23338972	59.5965	160.004	0
SNP-1.23342685.	1	23343730	1_23343730	60.0152	153.938	0
SNP-1.23438712.	1	23439757	1_23439757	60.4338	160.004	0
SNP-1.23446683.	1	23447728	1_23447728	60.4338	160.004	0
789067	1	23455454	1_23455454	60.4338	160.004	0
id1013568	1	23584029	1_23584029	60.4338	160.004	0
SNP-1.23711708.	1	23712753	1_23712753	60.4338	160.004	0
id1013722	1	23717214	1_23717214	60.4338	160.004	0
801364	1	23731002	1_23731002	61.7019	153.938	0
id1013855	1	23839187	1_23839187	62.1206	160.004	0
SNP-1.23922637.	1	23923682	1_23923682	62.9764	145.2	0
SNP-1.23956743.	1	23957788	1_23957788	62.9764	145.2	0
SNP-1.23987271.	1	23988316	1_23988316	62.9764	145.2	0
SNP-1.24081051.	1	24082096	1_24082096	63.4077	139.393	0
SNP-1.24114655.	1	24115700	1_24115700	63.4077	139.393	0
id1014302	1	24276747	1_24276747	63.4077	139.393	0
SNP-1.24295298.	1	24296343	1_24296343	63.4077	139.393	0
SNP-1.24349194.	1	24350239	1_24350239	63.8428	133.704	0
id1014426	1	24377861	1_24377861	63.8428	133.704	0
SNP-1.24461978.	1	24463023	1_24463023	64.7214	133.704	0
835826	1	24654815	1_24654815	65.5999	133.704	0
836426	1	24664808	1_24664808	66.035	139.393	0
839855	1	24733982	1_24733982	66.035	139.393	0
id1014819	1	24818955	1_24818955	66.4664	145.2	0
id1014853	1	24897157	1_24897157	66.4664	142.416	0
SNP-1.25001551.	1	25002596	1_25002596	66.8995	151.126	0
SNP-1.25020282.	1	25021327	1_25021327	66.8995	151.126	0
SNP-1.25043823.	1	25044868	1_25044868	66.8995	151.126	0
id1015006	1	25139879	1_25139879	66.8995	151.126	0
SNP-1.25246959.	1	25248004	1_25248004	66.8995	151.126	0
877684	1	25966530	1_25966530	71.041	117.348	0
882462	1	26095782	1_26095782	71.9436	117.348	0
id1015408	1	26294671	1_26294671	71.9436	117.348	0
id1015417	1	26339067	1_26339067	72.3905	122.681	0
SNP-1.26516035.	1	26517080	1_26517080	73.2931	112.133	0
id1015742	1	27052085	1_27052085	74.2251	114.671	0
913506	1	27330724	1_27330724	75.1571	112.061	0
919171	1	27486584	1_27486584	75.1571	112.061	0
id1015902	1	27494737	1_27494737	75.1571	112.061	0
925355	1	27726735	1_27726735	75.6162	120.004	0
SNP-1.27825997.	1	27827042	1_27827042	76.0712	122.727	0
SNP-1.28011611.	1	28012656	1_28012656	76.5261	117.333	0
942965	1	28331892	1_28331892	77.4368	128.242	0
SNP-1.28596641.	1	28597687	1_28597687	77.8836	133.879	0
953304	1	28619275	1_28619275	78.3304	128.242	0
963748	1	28974831	1_28974831	79.7103	112.061	0
SNP-1.29053366.	1	29054412	1_29054412	80.1695	117.333	0
968050	1	29130409	1_29130409	80.6286	112.061	0
SNP-1.29204293.	1	29205339	1_29205339	81.0878	117.333	0
id1017334	1	29316202	1_29316202	81.0878	117.333	0
981661	1	29599471	1_29599471	82.4807	112.061	0
SNP-1.29612293.	1	29613339	1_29613339	82.4807	112.061	0
SNP-1.29616029.	1	29617075	1_29617075	82.4807	112.061	0
SNP-1.29621768.	1	29622814	1_29622814	82.4807	112.061	0
985718	1	29727014	1_29727014	82.4807	112.061	0
SNP-1.29823677.	1	29824723	1_29824723	82.4807	112.061	0
id1017859	1	29966062	1_29966062	82.4807	109.517	0
997416	1	30044383	1_30044383	82.4807	112.133	0
SNP-1.30043609.	1	30044655	1_30044655	82.4807	112.133	0
id1018311	1	30454089	1_30454089	82.9336	120.004	0
SNP-1.30707235.	1	30708280	1_30708280	82.9336	120.004	0
id1018601	1	30853170	1_30853170	83.3886	125.427	0
1027975	1	30986786	1_30986786	83.3886	125.427	0
1028287	1	30994656	1_30994656	83.8334	130.97	0
1029229	1	31033632	1_31033632	84.7318	120.004	0
1033389	1	31209690	1_31209690	85.1806	125.427	0
1040379	1	31474094	1_31474094	85.1806	128.133	0
SNP-1.31640214.	1	31641259	1_31641259	85.6235	122.681	0
1047154	1	31710765	1_31710765	86.0703	117.348	0
id1019229	1	31712814	1_31712814	86.5171	122.681	0
SNP-1.31975033.	1	31976078	1_31976078	86.9659	122.681	0
SNP-1.32040874.	1	32041919	1_32041919	87.8524	133.704	0
1058637	1	32090338	1_32090338	88.2913	128.133	0
SNP-1.32102231.	1	32103276	1_32103276	88.7303	133.704	0
1059782	1	32141932	1_32141932	88.7303	133.704	0
SNP-1.32164702.	1	32165747	1_32165747	88.7303	133.704	0
1064737	1	32323875	1_32323875	89.1692	128.133	0
id1020166	1	32643875	1_32643875	89.1692	128.133	0
1075431	1	32714389	1_32714389	89.1692	128.133	0
SNP-1.32761217.	1	32762262	1_32762262	89.1692	125.427	0
id1020384	1	32898485	1_32898485	89.614	130.97	0
SNP-1.32996224.	1	32997269	1_32997269	89.614	130.97	0
1086147	1	33164035	1_33164035	89.614	130.97	0
1088950	1	33268652	1_33268652	90.0549	139.393	0
SNP-1.33357665.	1	33358710	1_33358710	90.9257	139.393	0
1092139	1	33365454	1_33365454	91.357	145.2	0
SNP-1.33628769.	1	33629814	1_33629814	91.7884	139.393	0
1110244	1	33970323	1_33970323	92.2235	133.704	0
1112327	1	34039502	1_34039502	93.0943	145.2	0
1117341	1	34201543	1_34201543	93.5256	139.393	0
id1021259	1	34274861	1_34274861	93.5256	139.393	0
SNP-1.34288782.	1	34289826	1_34289826	93.5256	139.393	0
1122670	1	34348949	1_34348949	94.3889	151.126	0
id1021361	1	34418272	1_34418272	94.8129	157.17	0
SNP-1.34676800.	1	34677844	1_34677844	95.2386	160.483	0
1133718	1	34706964	1_34706964	95.2386	163.879	0
1134909	1	34761634	1_34761634	95.6662	157.636	0
1136031	1	34792186	1_34792186	96.0938	163.879	0
SNP-1.34837452.	1	34838496	1_34838496	96.0938	163.879	0
1141020	1	34972329	1_34972329	96.0938	163.879	0
1145008	1	35101685	1_35101685	96.9642	167.36	0
id1022407	1	35542178	1_35542178	98.2821	151.515	0
1156816	1	35555521	1_35555521	98.2821	151.515	0
SNP-1.35846600.	1	35847644	1_35847644	99.1528	148.318	0
id1022847	1	36009309	1_36009309	99.1528	148.318	0
1172748	1	36143155	1_36143155	99.5878	151.515	0
1174325	1	36201339	1_36201339	99.5878	151.515	0
SNP-1.36361084.	1	36362128	1_36362128	99.5878	151.515	0
c1p36414764	1	36414765	1_36414765	99.5878	151.515	0
id1023174	1	36485978	1_36485978	99.5878	151.515	0
SNP-1.36532569.	1	36533613	1_36533613	99.5878	151.515	0
1188296	1	36683766	1_36683766	99.5878	151.515	0
1191519	1	36829724	1_36829724	100.466	139.636	0
1191989	1	36861511	1_36861511	100.466	139.636	0
1194403	1	36945618	1_36945618	100.466	139.636	0
id1023347	1	37030733	1_37030733	100.466	139.636	0
SNP-1.37300662.	1	37301706	1_37301706	101.814	145.515	0
1204367	1	37332228	1_37332228	102.259	136.862	0
1216964	1	37877061	1_37877061	102.259	136.862	0
1217224	1	37885159	1_37885159	102.259	136.862	0
id1024092	1	38024269	1_38024269	102.259	131.329	0
id1024129	1	38049983	1_38049983	102.259	131.329	0
SNP-1.38237993.	1	38239037	1_38239037	102.259	131.329	0
1230423	1	38406155	1_38406155	102.259	134.093	0
SNP-1.38422515.	1	38423559	1_38423559	102.259	134.093	0
SNP-1.38536811.	1	38537855	1_38537855	102.71	136.862	0
SNP-1.38658916.	1	38659960	1_38659960	103.629	122.806	0
SNP-1.38690481.	1	38691525	1_38691525	103.629	122.806	0
SNP-1.38845019.	1	38846063	1_38846063	104.565	112.016	0
SNP-1.39019886.	1	39020930	1_39020930	105.037	109.429	0
SNP-1.39209532.	1	39210576	1_39210576	105.037	109.429	0
1256276	1	39244791	1_39244791	105.037	106.806	0
SNP-1.39344573.	1	39345617	1_39345617	105.037	106.806	0
1259861	1	39362559	1_39362559	105.037	106.806	0
1261182	1	39408253	1_39408253	105.037	106.806	0
SNP-1.39407803.	1	39408847	1_39408847	105.037	106.806	0
SNP-1.39597114.	1	39598158	1_39598158	105.514	101.721	0
SNP-1.39671188.	1	39672232	1_39672232	105.514	101.721	0
SNP-1.39692796.	1	39693840	1_39693840	105.514	101.721	0
SNP-1.39719132.	1	39720176	1_39720176	105.514	99.3142	0
1272679	1	39833556	1_39833556	105.514	104.31	0
id1025367	1	39878951	1_39878951	105.988	99.3142	0
id1025455	1	39993949	1_39993949	105.988	99.5094	0
SNP-1.40025700.	1	40026744	1_40026744	105.988	99.5094	0
1280193	1	40154802	1_40154802	106.939	89.9813	0
SNP-1.40192160.	1	40193204	1_40193204	106.939	89.9813	0
SNP-1.40447508.	1	40448552	1_40448552	108.921	74.6815	0
c1p40455715	1	40455716	1_40455716	108.921	74.6815	0
1290367	1	40551798	1_40551798	109.407	78.9482	0
SNP-1.40570714.	1	40571758	1_40571758	109.893	74.6815	0
SNP-1.40596823.	1	40597867	1_40597867	109.893	74.6815	0
SNP-1.40608502.	1	40609546	1_40609546	109.893	74.6815	0
1295108	1	40729888	1_40729888	109.893	76.588	0
1303708	1	40997165	1_40997165	111.439	63.7586	0
SNP-1.41066403.	1	41067447	1_41067447	111.439	63.7586	0
1306630	1	41089199	1_41089199	111.439	63.7586	0
id1026534	1	41191016	1_41191016	111.439	63.7586	0
1319453	1	41542101	1_41542101	114.14	54.5455	0
SNP-1.41823942.	1	41824986	1_41824986	116.308	67.7739	0
SNP-1.41889669.	1	41890713	1_41890713	116.308	67.7739	0
1329596	1	41917762	1_41917762	116.821	63.7586	0
SNP-1.42049603.	1	42050647	1_42050647	116.821	66	0
SNP-1.42167127.	1	42168172	1_42168172	118.875	89.6897	0
SNP-1.42581811.	1	42582856	1_42582856	119.365	94.6854	0
1354576	1	42720390	1_42720390	119.365	92.1818	0
SNP-1.42818286.	1	42819331	1_42819331	119.847	87.5152	0
SNP-1.43225377.	1	43226422	1_43226422	121.817	104.31	0
1374878	2	281235	2_281235	0	128.133	0
id2000235	2	316859	2_316859	0	128.133	0
1379046	2	456993	2_456993	0.4429	122.681	0
1379400	2	466851	2_466851	0.4429	122.681	0
1381407	2	542635	2_542635	0.4429	120.004	0
id2000405	2	568585	2_568585	0.8877	114.758	0
SNP-2.572523.	2	572524	2_572524	0.8877	114.758	0
1387388	2	712569	2_712569	1.3427	107.037	0
id2000674	2	861576	2_861576	3.1934	120.004	0
1394201	2	972395	2_972395	3.1934	120.004	0
id2000835	2	1000481	2_1000481	3.1934	120.004	0
SNP-2.1100509.	2	1100510	2_1100510	3.6525	112.061	0
id2001102	2	1288670	2_1288670	3.6525	112.061	0
1402172	2	1380527	2_1380527	3.6525	112.061	0
1412828	2	1994215	2_1994215	5.5475	99.5094	0
1415008	2	2109697	2_2109697	6.0243	92.1818	0
id2001363	2	2135390	2_2135390	6.0243	92.1818	0
SNP-2.2141162.	2	2141163	2_2141163	6.0243	92.1818	0
SNP-2.2575985.	2	2575988	2_2575988	6.5033	99.3142	0
1430973	2	2627984	2_2627984	6.5033	99.3142	0
1437299	2	2902612	2_2902612	7.4625	99.3142	0
id2001831	2	3230775	2_3230775	7.4625	99.3142	0
SNP-2.3253756.	2	3253759	2_3253759	7.4625	99.3142	0
SNP-2_3280144	2	3280147	2_3280147	7.4625	99.3142	0
SNP-2.3340604.	2	3340607	2_3340607	7.4625	99.3142	0
1461236	2	3830712	2_3830712	9.4423	99.3142	0
1475125	2	4335970	2_4335970	10.8687	112.133	0
id2002293	2	4361469	2_4361469	11.3237	107.037	0
SNP-2_4366754	2	4366758	2_4366758	11.3237	107.037	0
SNP-2.4682875.	2	4682879	2_4682879	11.785	107.037	0
id2002525	2	4724663	2_4724663	11.785	107.037	0
1486363	2	4727607	2_4727607	11.785	107.037	0
id2002529	2	4728286	2_4728286	11.785	107.037	0
1490986	2	4872870	2_4872870	12.2442	102.059	0
1503834	2	5375349	2_5375349	14.1305	107.037	0
id2002914	2	5416397	2_5416397	14.1305	107.037	0
1509113	2	5556295	2_5556295	15.5172	114.7	0
id2003035	2	5721881	2_5721881	16.445	117.348	0
id2003067	2	5837031	2_5837031	16.8959	112.133	0
1519573	2	5928239	2_5928239	17.8194	109.517	0
1521056	2	5973214	2_5973214	17.8194	106.909	0
SNP-2.6060147.	2	6060148	2_6060148	17.8194	106.909	0
1526297	2	6113064	2_6113064	17.8194	104.453	0
1528574	2	6171645	2_6171645	17.8194	104.453	0
1529073	2	6181479	2_6181479	17.8194	104.453	0
1535457	2	6314319	2_6314319	17.8194	106.909	0
SNP-2.6386038.	2	6386039	2_6386039	17.8194	104.453	0
SNP-2.6631665.	2	6631666	2_6631666	18.2851	99.5094	0
1549487	2	6651091	2_6651091	18.2851	99.5094	0
c2p6726722	2	6726723	2_6726723	18.2851	99.5094	0
SNP-2.7028110.	2	7028111	2_7028111	19.7327	94.6854	0
SNP-2.7149495.	2	7149496	2_7149496	19.7327	94.6854	0
1569557	2	7238793	2_7238793	20.2028	97.2	0
id2003730	2	7277487	2_7277487	20.6663	102.059	0
1576698	2	7423988	2_7423988	21.6031	92.4593	0
1579500	2	7487524	2_7487524	21.6031	94.6854	0
SNP-2.7699094.	2	7699096	2_7699096	22.0776	90.2894	0
SNP-2.7769747.	2	7769749	2_7769749	22.559	87.5152	0
SNP-2.7857478.	2	7857480	2_7857480	22.559	85.397	0
c2p7934129	2	7934130	2_7934130	22.559	85.397	0
wd2000377	2	7975030	2_7975030	22.559	85.397	0
id2004251	2	8402594	2_8402594	23.0404	92.1818	0
1618071	2	8497874	2_8497874	23.0404	92.1818	0
wd2000409	2	8701699	2_8701699	23.0404	85.7473	0
1631567	2	8871025	2_8871025	23.0404	85.7473	0
1634680	2	8964328	2_8964328	23.0404	85.7473	0
1634974	2	8971316	2_8971316	23.0404	85.7473	0
SNP-2.9019743.	2	9019746	2_9019746	23.5105	90.2894	0
1638620	2	9074324	2_9074324	23.5105	90.2894	0
1648571	2	9433267	2_9433267	23.9805	85.7473	0
SNP-2.9533927.	2	9533930	2_9533930	23.9805	85.7473	0
1652037	2	9536160	2_9536160	23.9805	85.7473	0
id2004617	2	9553166	2_9553166	23.9805	85.7473	0
1653063	2	9570228	2_9570228	24.4551	81.3223	0
1661393	2	9801099	2_9801099	24.4551	79.3623	0
id2004711	2	9880575	2_9880575	24.9275	83.7101	0
1667949	2	9975660	2_9975660	24.9275	83.7101	0
1675311	2	10169097	2_10169097	25.3954	88.1739	0
1713554	2	11102648	2_11102648	28.2873	114.7	0
1725183	2	11437686	2_11437686	28.7464	117.333	0
1727846	2	11515882	2_11515882	29.2014	122.727	0
SNP-2.11519045.	2	11519050	2_11519050	29.2014	122.727	0
id2005462	2	11707238	2_11707238	29.2014	122.727	0
id2005538	2	12154391	2_12154391	29.2014	122.727	0
id2005552	2	12198383	2_12198383	29.2014	122.727	0
id2005554	2	12321177	2_12321177	29.2014	122.727	0
1751938	2	12355019	2_12355019	29.2014	122.727	0
1753569	2	12423297	2_12423297	29.2014	122.727	0
id2005670	2	12568352	2_12568352	29.2014	122.727	0
1764783	2	12809491	2_12809491	30.5686	128.242	0
1769934	2	12977555	2_12977555	30.5686	131.13	0
1774938	2	13118224	2_13118224	30.5686	128.242	0
1774978	2	13119013	2_13119013	30.5686	128.242	0
1778302	2	13251121	2_13251121	30.5686	128.242	0
1778303	2	13251132	2_13251132	30.5686	128.242	0
id2005813	2	13291811	2_13291811	30.5686	128.242	0
1800430	2	13767127	2_13767127	30.5686	128.242	0
1803158	2	13842501	2_13842501	30.5686	128.242	0
1805978	2	13930408	2_13930408	30.5686	128.242	0
ud2000759	2	14117955	2_14117955	30.5686	128.242	0
1819139	2	14331463	2_14331463	30.5686	128.242	0
1819741	2	14354706	2_14354706	30.5686	128.242	0
1822725	2	14433016	2_14433016	30.5686	128.242	0
1843374	2	15052866	2_15052866	30.5686	128.242	0
wd2001405	2	15059386	2_15059386	30.5686	128.242	0
id2006189	2	15156570	2_15156570	30.5686	128.242	0
1848208	2	15187139	2_15187139	30.5686	128.242	0
SNP-2.15211009.	2	15216880	2_15216880	30.5686	128.242	0
id2006214	2	15234003	2_15234003	30.5686	128.242	0
1849441	2	15237753	2_15237753	30.5686	128.242	0
1852470	2	15303533	2_15303533	30.5686	128.242	0
1855406	2	15396319	2_15396319	30.5686	128.242	0
1860368	2	15555034	2_15555034	30.5686	128.242	0
1869660	2	15871329	2_15871329	30.5686	128.242	0
1871493	2	15922355	2_15922355	30.5686	128.242	0
1871783	2	15940845	2_15940845	30.5686	128.242	0
1879653	2	16224316	2_16224316	30.5686	130.97	0
1885042	2	16387559	2_16387559	31.0094	136.633	0
SNP-2.16421060.	2	16426931	2_16426931	31.8956	139.636	0
SNP-2.16470328.	2	16476199	2_16476199	31.8956	139.636	0
SNP-2.16497618.	2	16503489	2_16503489	31.8956	139.636	0
SNP-2.16533451.	2	16539322	2_16539322	31.8956	139.636	0
SNP-2.16542046.	2	16547917	2_16547917	31.8956	139.636	0
SNP-2.16677158.	2	16683029	2_16683029	31.8956	139.636	0
SNP-2.16679752.	2	16685623	2_16685623	31.8956	139.636	0
SNP-2.16695516.	2	16701387	2_16701387	31.8956	139.636	0
SNP-2.16892494.	2	16898365	2_16898365	32.3384	133.879	0
1905884	2	16919033	2_16919033	32.7852	128.242	0
id2006778	2	16968096	2_16968096	32.7852	128.242	0
SNP-2.16975849.	2	16981720	2_16981720	32.7852	128.242	0
1908299	2	17004763	2_17004763	32.7852	128.242	0
id2006795	2	17042797	2_17042797	32.7852	128.242	0
SNP-2.17048483.	2	17054354	2_17054354	32.7852	128.242	0
1921360	2	17414544	2_17414544	32.7852	125.427	0
1934033	2	17775257	2_17775257	33.6834	142.716	0
SNP-2.17778777.	2	17784647	2_17784647	33.6834	139.636	0
1935818	2	17814808	2_17814808	33.6834	142.416	0
SNP-2.17905794.	2	17911664	2_17911664	33.6834	139.636	0
SNP-2.17906079.	2	17911949	2_17911949	33.6834	139.636	0
1940254	2	17929072	2_17929072	33.6834	139.636	0
c2p17996374	2	17996375	2_17996375	34.1223	145.515	0
1943203	2	18017516	2_18017516	34.1223	145.515	0
SNP-2.18072257.	2	18078127	2_18078127	34.1223	145.515	0
1950440	2	18213838	2_18213838	34.1223	145.515	0
SNP-2.18471587.	2	18477457	2_18477457	34.5574	151.515	0
SNP-2.18548287.	2	18554157	2_18554157	34.5574	151.515	0
SNP-2.18570463.	2	18576333	2_18576333	34.5574	151.515	0
1962922	2	18587090	2_18587090	34.5574	151.515	0
SNP-2.18584949.	2	18590819	2_18590819	34.5574	151.515	0
1964875	2	18637696	2_18637696	34.5574	151.515	0
1967392	2	18707924	2_18707924	34.9924	145.515	0
1972826	2	18863704	2_18863704	35.8708	145.2	0
1985488	2	19306731	2_19306731	39.5652	136.443	0
1990444	2	19465483	2_19465483	39.5652	136.443	0
1995035	2	19620800	2_19620800	39.5652	136.443	0
2038145	2	20803521	2_20803521	43.2597	128.133	0
SNP-2.21078737.	2	21084606	2_21084606	44.1383	139.393	0
ud2001198	2	21096008	2_21096008	44.1383	136.443	0
2048774	2	21199929	2_21199929	44.1383	139.393	0
2051175	2	21300416	2_21300416	44.1383	139.393	0
2054640	2	21442667	2_21442667	45.0129	142.416	0
SNP-2.21778435.	2	21784305	2_21784305	45.4678	125.521	0
SNP-2.22014459.	2	22020329	2_22020329	45.4678	125.521	0
2077156	2	22037357	2_22037357	45.4678	125.521	0
2080430	2	22134302	2_22134302	46.8735	120.034	0
SNP-2.22256156.	2	22262026	2_22262026	46.8735	114.671	0
2087054	2	22324900	2_22324900	46.8735	114.671	0
2087388	2	22340836	2_22340836	46.8735	114.671	0
SNP-2.22419235.	2	22425105	2_22425105	46.8735	114.671	0
2093408	2	22544620	2_22544620	47.8055	114.671	0
id2009186	2	23073414	2_23073414	50.2334	109.429	0
2110566	2	23091520	2_23091520	50.2334	109.429	0
id2009229	2	23115199	2_23115199	50.2334	109.429	0
2120623	2	23396915	2_23396915	50.2334	112.061	0
2120738	2	23400020	2_23400020	50.2334	112.061	0
2120852	2	23402747	2_23402747	50.2334	112.061	0
SNP-2.23495009.	2	23500879	2_23500879	50.2334	112.061	0
id2009463	2	23538743	2_23538743	50.2334	112.061	0
SNP-2.23542962.	2	23548832	2_23548832	50.2334	112.061	0
2142337	2	24018258	2_24018258	51.1787	112.016	0
id2009964	2	24048497	2_24048497	51.1787	112.016	0
2153125	2	24264653	2_24264653	52.1469	101.879	0
SNP-2.24270214.	2	24276084	2_24276084	52.6147	106.909	0
SNP-2.24488152.	2	24494022	2_24494022	53.0803	114.671	0
2178948	2	24712704	2_24712704	53.0803	112.016	0
SNP-2.24721576.	2	24727446	2_24727446	53.0803	112.016	0
SNP-2.24761841.	2	24767711	2_24767711	53.5547	109.369	0
2181688	2	24780754	2_24780754	54.0291	114.671	0
SNP-2.24898564.	2	24904434	2_24904434	54.5035	114.671	0
SNP-2.24909459.	2	24915329	2_24915329	54.5035	114.671	0
2189630	2	24975676	2_24975676	54.969	109.429	0
SNP-2.25069793.	2	25075663	2_25075663	55.4346	99.9606	0
2198557	2	25193353	2_25193353	55.9002	109.429	0
2215213	2	25646452	2_25646452	56.8454	109.429	0
SNP-2.25863722.	2	25869592	2_25869592	57.3176	112.016	0
2231118	2	26110968	2_26110968	58.7368	117.349	0
2237404	2	26320984	2_26320984	59.2046	112.016	0
id2011628	2	26417211	2_26417211	60.1409	122.806	0
2289425	2	28356227	2_28356227	62.6784	112	0
2291991	2	28440349	2_28440349	63.1551	117.397	0
id2012408	2	28543962	2_28543962	63.1551	117.397	0
SNP-2.28676500.	2	28682370	2_28682370	63.1551	114.671	0
SNP-2.28694251.	2	28700121	2_28700121	63.1551	114.671	0
id2012493	2	28733338	2_28733338	63.625	120.098	0
fd12	2	28895812	2_28895812	64.5791	114.671	0
2307304	2	29009948	2_29009948	64.5791	112	0
2307844	2	29029099	2_29029099	65.0558	117.397	0
2309227	2	29102484	2_29102484	65.5324	112	0
2309388	2	29111475	2_29111475	66.009	117.397	0
SNP-2.29500742.	2	29506612	2_29506612	66.9585	137.133	0
2321304	2	29526829	2_29526829	66.9585	137.133	0
2322855	2	29568762	2_29568762	66.9585	137.133	0
2326123	2	29692154	2_29692154	67.4112	145.515	0
SNP-2.30068102.	2	30073972	2_30073972	68.7594	136.862	0
2339503	2	30166782	2_30166782	68.7594	136.862	0
id2013398	2	30230048	2_30230048	68.7594	136.862	0
2343222	2	30285094	2_30285094	68.7594	136.862	0
SNP-2.30285161.	2	30291031	2_30291031	68.7594	136.862	0
id2013434	2	30345735	2_30345735	69.2082	131.13	0
2347413	2	30437868	2_30437868	69.657	133.879	0
SNP-2.30649445.	2	30655315	2_30655315	71.0241	117.333	0
2356136	2	30743855	2_30743855	71.4791	122.727	0
id2013739	2	30811762	2_30811762	71.9299	128.242	0
2362152	2	30956323	2_30956323	73.2845	133.879	0
SNP-2.31092315.	2	31098185	2_31098185	73.7273	139.636	0
id2013897	2	31163692	2_31163692	73.7273	139.636	0
SNP-2.31285947.	2	31291817	2_31291817	73.7273	139.636	0
id2013975	2	31476314	2_31476314	73.7273	139.636	0
2375486	2	31547627	2_31547627	74.1701	133.879	0
2375623	2	31550710	2_31550710	74.1701	133.879	0
SNP-2.31769075.	2	31774945	2_31774945	75.5307	136.862	0
2380703	2	31800654	2_31800654	75.5307	136.862	0
2383427	2	31900018	2_31900018	75.5307	136.862	0
2383478	2	31901912	2_31901912	75.5307	136.862	0
2386934	2	32043068	2_32043068	75.5307	136.862	0
SNP-2.32246221.	2	32252091	2_32252091	75.5307	133.879	0
id2014417	2	32323814	2_32323814	75.5307	133.879	0
2394555	2	32399826	2_32399826	75.5307	133.879	0
id2014488	2	32501677	2_32501677	75.5307	133.879	0
2413594	2	33173571	2_33173571	76.4496	128.388	0
2416886	2	33270058	2_33270058	76.4496	131.13	0
2422788	2	33509271	2_33509271	76.9045	131.13	0
SNP-2.33506504.	2	33512374	2_33512374	76.9045	131.13	0
id2014918	2	33577618	2_33577618	76.9045	131.13	0
2430506	2	33792211	2_33792211	77.3533	136.862	0
2432286	2	33866229	2_33866229	77.798	142.716	0
2436222	2	34023444	2_34023444	78.2448	139.923	0
id2015227	2	34043545	2_34043545	78.2448	139.923	0
ud2002015	2	34044934	2_34044934	78.2448	136.862	0
2443604	2	34409509	2_34409509	79.593	145.515	0
2449332	2	34571305	2_34571305	79.593	145.515	0
2450246	2	34595374	2_34595374	80.028	151.515	0
SNP-2.34628909.	2	34634779	2_34634779	80.028	151.515	0
2454477	2	34758096	2_34758096	80.4631	148.318	0
SNP-2.34779050.	2	34784920	2_34784920	80.4631	148.318	0
id2015762	2	34865754	2_34865754	80.4631	148.318	0
id2015767	2	34868096	2_34868096	80.4631	148.318	0
2457699	2	34883879	2_34883879	80.4631	148.318	0
SNP-2.34897244.	2	34903114	2_34903114	80.4631	148.318	0
SNP-2.34913851.	2	34919721	2_34919721	80.4631	148.318	0
SNP-2.34972595.	2	34978465	2_34978465	80.4631	151.126	0
SNP-2.34994149.	2	35000019	2_35000019	80.4631	151.126	0
id2015934	2	35037936	2_35037936	80.4631	151.126	0
SNP-2.35039969.	2	35045839	2_35045839	80.4631	151.126	0
id2015948	2	35046561	2_35046561	80.4631	151.126	0
id2016084	2	35216781	2_35216781	83.1416	130.97	0
id2016188	2	35304525	2_35304525	83.1416	130.97	0
SNP-2.35507276.	2	35513146	2_35513146	84.5149	117.333	0
id2016439	2	35691841	2_35691841	86.4002	114.671	0
2492869	3	470708	3_470708	0	80.9326	0
2492905	3	472626	3_472626	0	80.9326	0
2493088	3	480044	3_480044	0	80.9326	0
SNP-3.715576.	3	716579	3_716579	0	82.9697	0
SNP-3.729993.	3	730996	3_730996	0	82.9697	0
SNP-3.850609.	3	851612	3_851612	0.4909	78.5455	0
2501776	3	923667	3_923667	0.4909	80.9326	0
SNP-3.926034.	3	927037	3_927037	0.4909	80.9326	0
SNP-3.941400.	3	942403	3_942403	0.9794	76.588	0
id3000589	3	996213	3_996213	0.9794	76.588	0
SNP-3.1004750.	3	1005753	3_1005753	0.9794	76.588	0
SNP-3.1007581.	3	1008584	3_1008584	0.9794	76.588	0
id3000892	3	1640734	3_1640734	4.6093	87.5152	0
id3000913	3	1670761	3_1670761	4.6093	87.5152	0
2519506	3	1763294	3_1763294	4.6093	87.5152	0
id3001137	3	2067580	3_2067580	5.5828	89.9813	0
SNP-3.2078243.	3	2079248	3_2079248	5.5828	89.9813	0
SNP-3.2199211.	3	2200216	3_2200216	6.0573	94.6854	0
2530217	3	2230854	3_2230854	6.0573	94.6854	0
2531426	3	2259122	3_2259122	6.0573	92.4593	0
SNP-3.2312914.	3	2313919	3_2313919	6.0573	94.6854	0
2534594	3	2362173	3_2362173	6.0573	94.6854	0
SNP-3.2507729.	3	2508734	3_2508734	6.0573	94.6854	0
2538347	3	2578321	3_2578321	6.5387	87.5152	0
id3001422	3	2594469	3_2594469	6.5387	87.5152	0
2545253	3	2906940	3_2906940	6.5387	87.5152	0
SNP-3.2954791.	3	2955796	3_2955796	6.5387	87.5152	0
2547584	3	3000383	3_3000383	6.5387	87.5152	0
2548245	3	3019629	3_3019629	6.5387	87.5152	0
2550534	3	3131426	3_3131426	6.5387	87.5152	0
id3001712	3	3260697	3_3260697	6.5387	87.5152	0
2553005	3	3270824	3_3270824	6.5387	87.5152	0
id3001768	3	3313047	3_3313047	6.5387	87.5152	0
id3001815	3	3386094	3_3386094	6.5387	87.5152	0
2568392	3	3891759	3_3891759	11.3244	67.0145	0
2572256	3	4001408	3_4001408	11.8155	63.1304	0
SNP-3.4195095.	3	4196094	3_4196094	12.8292	58.8	0
2580102	3	4377975	3_4377975	13.343	58.8	0
2583961	3	4524184	3_4524184	13.343	60.4082	0
2584928	3	4573725	3_4573725	13.8567	56.6629	0
2587600	3	4679076	3_4679076	14.3705	62.5926	0
id3002805	3	4759086	3_4759086	15.3843	62.5926	0
2592720	3	4864245	3_4864245	16.3877	70.5333	0
2599176	3	5057075	3_5057075	16.3877	70.5333	0
SNP-3.5084502.	3	5085501	3_5085501	16.8786	74.6815	0
2609279	3	5534861	3_5534861	21.4643	89.9813	0
SNP-3.5566246.	3	5567247	3_5567247	21.4643	89.9813	0
2610698	3	5604156	3_5604156	21.4643	89.9813	0
SNP-3.5637154.	3	5638155	3_5638155	21.4643	89.9813	0
SNP-3.5683813.	3	5684814	3_5684814	21.4643	87.5152	0
SNP-3.5864745.	3	5865746	3_5865746	22.4475	78.5455	0
id3003462	3	5872068	3_5872068	22.4475	78.5455	0
SNP-3.5888024.	3	5889025	3_5889025	22.4475	78.5455	0
SNP-3.6076125.	3	6077126	3_6077126	22.9384	82.9697	0
id3003638	3	6277498	3_6277498	23.9165	92.1818	0
2624901	3	6279424	3_6279424	24.3979	87.5152	0
2624951	3	6283461	3_6283461	24.3979	87.5152	0
2626805	3	6366944	3_6366944	24.3979	87.5152	0
2629208	3	6484111	3_6484111	24.3979	87.5152	0
2629845	3	6513486	3_6513486	24.3979	87.5152	0
SNP-3.6636713.	3	6637714	3_6637714	24.3979	87.5152	0
id3003795	3	6679852	3_6679852	24.8793	92.1818	0
id3003846	3	6902921	3_6902921	26.3631	85.397	0
2645329	3	7166134	3_7166134	26.3631	85.397	0
2646087	3	7194780	3_7194780	26.3631	85.397	0
2650075	3	7327929	3_7327929	26.3631	87.837	0
2650330	3	7344063	3_7344063	26.8354	92.4593	0
2650599	3	7359971	3_7359971	27.3077	87.837	0
id3004023	3	7447602	3_7447602	27.3077	87.837	0
2660387	3	7749415	3_7749415	27.3077	85.397	0
2663802	3	7870028	3_7870028	27.7868	89.9813	0
2676051	3	8294213	3_8294213	29.7386	92.1818	0
2679023	3	8384192	3_8384192	29.7386	92.1818	0
2681946	3	8484420	3_8484420	29.7386	92.1818	0
id3004633	3	8803255	3_8803255	29.7386	92.1818	0
2696289	3	9096663	3_9096663	29.7386	92.1818	0
2703814	3	9375374	3_9375374	31.7101	87.837	0
2709543	3	9592986	3_9592986	31.7101	87.837	0
2710208	3	9636224	3_9636224	32.1869	83.3333	0
2712931	3	9751213	3_9751213	32.1869	83.3333	0
2713838	3	9795722	3_9795722	32.1869	83.3333	0
rd3000833	3	9852079	3_9852079	32.1869	83.3333	0
SNP-3.9878268.	3	9879333	3_9879333	32.1869	83.3333	0
id3005168	3	9975083	3_9975083	32.1869	83.3333	0
id3005176	3	9991134	3_9991134	32.1869	83.3333	0
2719473	3	10010232	3_10010232	32.1869	83.3333	0
2729230	3	10398681	3_10398681	34.1387	104.453	0
SNP-3.10405461.	3	10406546	3_10406546	34.1387	104.453	0
2738069	3	10727877	3_10727877	35.0796	114.671	0
2738800	3	10766299	3_10766299	35.0796	112.061	0
2740379	3	10823343	3_10823343	35.5388	117.333	0
SNP-3.10864449.	3	10865732	3_10865732	35.5388	117.333	0
2746958	3	11108192	3_11108192	35.5388	117.333	0
2755203	3	11382645	3_11382645	35.5388	117.333	0
SNP-3.11424248.	3	11425531	3_11425531	35.5388	117.333	0
2757325	3	11444961	3_11444961	35.5388	117.333	0
2763296	3	11694464	3_11694464	36.4708	114.671	0
SNP-3.11726151.	3	11727434	3_11727434	36.932	120.034	0
2772593	3	12070220	3_12070220	37.8773	109.429	0
2780891	3	12414561	3_12414561	37.8773	112.061	0
rd3000853	3	12472784	3_12472784	37.8773	112.061	0
2783055	3	12522167	3_12522167	37.8773	112.061	0
id3006542	3	12694073	3_12694073	37.8773	112.061	0
id3006790	3	13193644	3_13193644	38.3428	133.879	0
2813334	3	13457112	3_13457112	38.3428	133.879	0
2828893	3	13813260	3_13813260	38.3428	133.879	0
2836825	3	14108269	3_14108269	38.7957	128.242	0
id3007109	3	14185660	3_14185660	38.7957	128.242	0
id3007120	3	14190518	3_14190518	38.7957	128.242	0
2838899	3	14201187	3_14201187	38.7957	128.242	0
2846279	3	14447934	3_14447934	39.7064	114.7	0
2853978	3	14652096	3_14652096	41.0863	122.727	0
2856080	3	14721094	3_14721094	41.0863	122.727	0
2857490	3	14777813	3_14777813	41.0863	125.427	0
id3007541	3	15001183	3_15001183	41.997	125.427	0
2865742	3	15014443	3_15014443	41.997	125.427	0
SNP-3.15028744.	3	15030098	3_15030098	41.997	125.427	0
SNP-3.15182131.	3	15183485	3_15183485	42.4438	133.879	0
id3007910	3	15748572	3_15748572	43.8425	131.329	0
SNP-3.15794399.	3	15795753	3_15795753	43.8425	131.329	0
SNP-3.15922492.	3	15923846	3_15923846	44.7656	134.093	0
SNP-3.15935750.	3	15937104	3_15937104	44.7656	134.093	0
2902759	3	15942519	3_15942519	44.7656	134.093	0
SNP-3.15963178.	3	15964532	3_15964532	44.7656	134.093	0
SNP-3.16181182.	3	16182536	3_16182536	45.2205	125.521	0
2916182	3	16324424	3_16324424	45.6839	117.349	0
id3008174	3	16339348	3_16339348	45.6839	117.349	0
SNP-3.16589287.	3	16590643	3_16590643	46.638	114.671	0
2931528	3	16665644	3_16665644	47.5969	106.806	0
id3008333	3	16666687	3_16666687	47.5969	106.806	0
2932640	3	16688962	3_16688962	47.5969	106.806	0
wd3000590	3	16733872	3_16733872	47.5969	106.806	0
id3008386	3	16951659	3_16951659	48.0691	109.429	0
id3008418	3	17019705	3_17019705	49.01	112.061	0
SNP-3.17211933.	3	17213124	3_17213124	49.4734	106.909	0
2963464	3	17416529	3_17416529	49.4734	106.909	0
id3008619	3	17644171	3_17644171	49.4734	106.909	0
id3008660	3	17741591	3_17741591	49.4734	106.909	0
SNP-3.17793068.	3	17794287	3_17794287	49.4734	106.909	0
SNP-3.17930317.	3	17931536	3_17931536	49.9412	101.879	0
SNP-3.18159137.	3	18160356	3_18160356	49.9412	101.879	0
SNP-3.18196421.	3	18197640	3_18197640	49.9412	101.879	0
SNP-3.18196578.	3	18197797	3_18197797	49.9412	101.879	0
2991273	3	18227090	3_18227090	49.9412	101.879	0
2996441	3	18382221	3_18382221	49.9412	101.879	0
SNP-3.18409189.	3	18410408	3_18410408	49.9412	101.879	0
2999715	3	18529454	3_18529454	49.9412	101.879	0
id3009086	3	18625329	3_18625329	49.9412	101.879	0
id3009116	3	18684630	3_18684630	49.9412	101.879	0
id3009193	3	18888264	3_18888264	49.9412	101.879	0
3024069	3	19137324	3_19137324	49.9412	101.879	0
SNP-3.19141226.	3	19142467	3_19142467	49.9412	101.879	0
SNP-3.19451336.	3	19452826	3_19452826	49.9412	101.879	0
SNP-3.19451346.	3	19452836	3_19452836	49.9412	101.879	0
3037895	3	19453955	3_19453955	49.9412	101.879	0
3041008	3	19519543	3_19519543	49.9412	101.879	0
3046667	3	19585619	3_19585619	49.9412	101.879	0
3046830	3	19596996	3_19596996	49.9412	101.879	0
id3009433	3	19862435	3_19862435	49.9412	101.879	0
SNP-3.20158238.	3	20159728	3_20159728	49.9412	90.6129	0
SNP-3.20225434.	3	20226924	3_20226924	49.9412	101.879	0
SNP-3_20257466	3	20258956	3_20258956	49.9412	101.879	0
id3009534	3	20410629	3_20410629	49.9412	101.879	0
3084235	3	20440864	3_20440864	49.9412	101.879	0
3088244	3	20540040	3_20540040	49.9412	101.879	0
SNP-3.20648772.	3	20650263	3_20650263	49.9412	101.879	0
SNP-3.20682244.	3	20683735	3_20683735	49.9412	101.879	0
3094195	3	20717376	3_20717376	49.9412	101.879	0
SNP-3.20718284.	3	20719775	3_20719775	49.9412	101.879	0
id3009746	3	20779707	3_20779707	49.9412	101.879	0
3099358	3	20833026	3_20833026	49.9412	101.879	0
3103509	3	20946837	3_20946837	50.409	106.909	0
id3009800	3	21003799	3_21003799	50.8767	101.879	0
id3009824	3	21061633	3_21061633	51.3445	106.909	0
3113846	3	21229812	3_21229812	52.2811	104.453	0
3117490	3	21312299	3_21312299	52.2811	104.453	0
3121727	3	21439755	3_21439755	52.7424	109.517	0
SNP-3.21455724.	3	21457215	3_21457215	52.7424	109.517	0
3126189	3	21549480	3_21549480	52.7424	109.517	0
3129843	3	21633711	3_21633711	53.2102	101.879	0
3129933	3	21636122	3_21636122	53.2102	101.879	0
3130307	3	21651261	3_21651261	53.678	106.909	0
id3010248	3	22083584	3_22083584	53.678	106.909	0
3157127	3	22262380	3_22262380	53.678	106.909	0
3165312	3	22443229	3_22443229	53.678	109.429	0
3172176	3	22630068	3_22630068	54.1436	114.671	0
SNP-3.22845437.	3	22846949	3_22846949	54.1436	114.671	0
id3010545	3	22999186	3_22999186	54.6091	109.429	0
3187574	3	23037242	3_23037242	54.6091	109.429	0
3195749	3	23222844	3_23222844	56.5129	109.429	0
3203067	3	23403720	3_23403720	56.5129	112.061	0
3203524	3	23419698	3_23419698	56.972	117.333	0
id3010700	3	23494214	3_23494214	56.972	117.333	0
id3010726	3	23615656	3_23615656	57.8998	106.909	0
3216878	3	23804050	3_23804050	58.3676	102.059	0
3222972	3	24011853	3_24011853	59.3177	89.9813	0
SNP-3.24010395tg.	3	24012223	3_24012223	59.3177	89.9813	0
id3010802	3	24191740	3_24191740	60.7874	76.588	0
3229778	3	24207460	3_24207460	61.2759	80.9326	0
3239756	3	24534240	3_24534240	62.2494	94.6854	0
3243386	3	24652422	3_24652422	64.7286	89.6897	0
id3010896	3	24731216	3_24731216	65.2123	94.4406	0
3249412	3	24850358	3_24850358	65.2123	94.4406	0
3253331	3	24949231	3_24949231	65.2123	92.1818	0
id3010951	3	25068684	3_25068684	65.2123	92.1818	0
3262035	3	25259336	3_25259336	65.2123	92.1818	0
3269976	3	25463538	3_25463538	65.2123	92.1818	0
3270035	3	25466035	3_25466035	65.2123	92.1818	0
3272722	3	25565625	3_25565625	66.2002	78.5455	0
3274455	3	25621388	3_25621388	67.6919	82.9697	0
3285365	3	25894670	3_25894670	69.1686	87.5152	0
id3011085	3	25967161	3_25967161	72.1953	78.5455	0
SNP-3.25980160.	3	25982141	3_25982141	72.6911	74.2424	0
3294085	3	26191938	3_26191938	74.6924	94.4406	0
3297629	3	26334305	3_26334305	75.1714	99.3142	0
SNP-3.26802712.	3	26809659	3_26809659	77.7933	84.7412	0
3318331	3	26919429	3_26919429	78.8011	73.2939	0
3323682	3	27066394	3_27066394	79.784	96.7597	0
3327551	3	27206120	3_27206120	79.784	96.7597	0
id3011506	3	27310949	3_27310949	79.784	96.7597	0
3330180	3	27328343	3_27328343	79.784	96.7597	0
SNP-3.27372494.	3	27379442	3_27379442	79.784	96.7597	0
3338676	3	27593976	3_27593976	80.7572	96.7597	0
SNP-3.27696654.	3	27703602	3_27703602	81.7209	109.429	0
3342368	3	27705856	3_27705856	81.7209	109.429	0
3342373	3	27706391	3_27706391	81.7209	112.016	0
3344994	3	27761403	3_27761403	81.7209	109.429	0
SNP-3.27936582.	3	27943529	3_27943529	81.7209	109.429	0
3358836	3	28144794	3_28144794	81.7209	109.429	0
SNP-3.28157164.	3	28164111	3_28164111	81.7209	109.429	0
3361681	3	28253966	3_28253966	81.7209	109.429	0
id3013192	3	28270416	3_28270416	81.7209	109.429	0
3364541	3	28359117	3_28359117	81.7209	109.429	0
3367645	3	28485193	3_28485193	83.1679	101.721	0
SNP-3.28484102.	3	28491050	3_28491050	83.6446	106.806	0
id3013325	3	28540564	3_28540564	84.599	106.806	0
3369243	3	28550315	3_28550315	84.599	106.806	0
3373021	3	28688032	3_28688032	85.5627	96.7597	0
3381371	3	28987713	3_28987713	87.0241	101.721	0
3382672	3	29035496	3_29035496	87.9973	91.9225	0
3382804	3	29043940	3_29043940	87.9973	91.9225	0
id3013770	3	29261284	3_29261284	88.4881	85.0613	0
SNP-3.29405021.	3	29411982	3_29411982	88.4881	87.5152	0
3392556	3	29473751	3_29473751	88.9742	85.397	0
SNP-3.29552069.	3	29559030	3_29559030	89.4556	92.1818	0
3397290	3	29655417	3_29655417	90.4385	91.9225	0
3399945	3	29755225	3_29755225	90.9293	87.2093	0
3403006	3	29880015	3_29880015	92.4587	78.155	0
SNP-3.29975122.	3	29982084	3_29982084	92.9594	82.6202	0
3408998	3	30119566	3_30119566	94.4813	78.155	0
3414133	3	30342031	3_30342031	94.4813	78.155	0
3417192	3	30457668	3_30457668	95.9875	91.9225	0
3420460	3	30604896	3_30604896	95.9875	94.2157	0
3429923	3	31018646	3_31018646	96.4759	99.1412	0
3432450	3	31138388	3_31138388	96.9595	106.806	0
3433249	3	31190989	3_31190989	96.9595	106.806	0
3437076	3	31348032	3_31348032	96.9595	106.806	0
3438876	3	31427789	3_31427789	97.4317	112.016	0
3445764	3	31744512	3_31744512	99.8596	109.369	0
SNP-3.31751134.	3	31758258	3_31758258	100.334	114.671	0
3449189	3	31893660	3_31893660	101.284	120.034	0
id3015399	3	32013183	3_32013183	101.284	120.034	0
id3015453	3	32083416	3_32083416	101.284	122.727	0
id3015473	3	32100172	3_32100172	101.284	122.727	0
3456359	3	32186401	3_32186401	101.284	120.034	0
SNP-3.32225357.	3	32232483	3_32232483	101.284	120.034	0
3458259	3	32250629	3_32250629	101.284	120.034	0
SNP-3_32542621	3	32549749	3_32549749	101.741	128.242	0
3466240	3	32581182	3_32581182	101.741	128.242	0
id3015703	3	32663884	3_32663884	101.741	125.521	0
3470877	3	32776582	3_32776582	101.741	125.521	0
SNP-3.32783677.	3	32790808	3_32790808	101.741	125.521	0
id3015881	3	32966348	3_32966348	101.741	125.521	0
id3015986	3	33080942	3_33080942	101.741	125.521	0
3479788	3	33134401	3_33134401	101.741	125.521	0
id3016166	3	33368046	3_33368046	102.204	117.333	0
id3016174	3	33371520	3_33371520	102.204	117.333	0
3489205	3	33505501	3_33505501	102.204	120.034	0
id3016444	3	33693747	3_33693747	102.204	120.034	0
3496797	3	33791733	3_33791733	102.204	117.333	0
3501392	3	33987612	3_33987612	102.204	117.333	0
3510401	3	34302993	3_34302993	102.665	114.671	0
3510856	3	34322906	3_34322906	103.127	120.004	0
3514204	3	34430554	3_34430554	103.575	125.427	0
id3017089	3	34728291	3_34728291	106.916	112.061	0
3522453	3	34750927	3_34750927	106.916	112.061	0
SNP-3.34815342.	3	34822473	3_34822473	106.916	112.061	0
3528886	3	34919997	3_34919997	106.916	112.061	0
3532333	3	35093761	3_35093761	107.375	117.333	0
3536043	3	35235775	3_35235775	107.835	112.061	0
SNP-3.35517139.	3	35524271	3_35524271	109.757	92.1818	0
3550679	3	35737093	3_35737093	110.234	96.9697	0
SNP-3.35793061.	3	35800193	3_35800193	110.234	96.9697	0
SNP-4.7551.	4	8552	4_8552	0	133.879	0
id4000001	4	59946	4_59946	0.4468	128.242	0
SNP-4.123910.	4	124911	4_124911	0.8936	133.879	0
SNP-4.266396.	4	267397	4_267397	0.8936	133.879	0
SNP-4.403866.	4	404869	4_404869	2.2238	151.515	0
SNP-4.403890.	4	404893	4_404893	2.2238	151.515	0
SNP-4.411921.	4	412924	4_412924	2.6607	148.694	0
SNP-4.437072.	4	438075	4_438075	2.6607	148.694	0
3597102	4	603494	4_603494	2.6607	148.694	0
3598944	4	648669	4_648669	2.6607	148.694	0
SNP-4.658734.	4	659736	4_659736	2.6607	148.694	0
SNP-4.787713.	4	788714	4_788714	2.6607	145.876	0
3606371	4	796549	4_796549	2.6607	142.716	0
3609803	4	899242	4_899242	3.1015	148.694	0
SNP-4.955413.	4	959862	4_959862	3.5423	142.716	0
id4000574	4	972749	4_972749	3.9832	148.694	0
id4000585	4	1022225	4_1022225	3.9832	148.694	0
3623485	4	1136986	4_1136986	4.8653	148.694	0
3647336	4	1718310	4_1718310	7.0946	151.515	0
3647403	4	1719865	4_1719865	7.0946	151.515	0
3682819	4	2394889	4_2394889	8.4488	139.923	0
SNP-4.2469668.	4	2474071	4_2474071	9.3549	148.694	0
id4001113	4	2484571	4_2484571	9.3549	148.694	0
SNP-4.3249846.	4	3254244	4_3254244	9.7919	154.793	0
SNP-4.3407082.	4	3411480	4_3411480	9.7919	154.793	0
3745693	4	3411505	4_3411505	10.2288	148.694	0
SNP-4.3414782tg.	4	3419180	4_3419180	10.2288	148.694	0
id4001458	4	3529459	4_3529459	10.2288	148.694	0
id4001482	4	3632546	4_3632546	10.6658	154.793	0
SNP-4.3704513.	4	3708908	4_3708908	10.6658	154.793	0
SNP-4.3762512.	4	3766907	4_3766907	10.6658	154.793	0
3779105	4	4029923	4_4029923	11.1027	130.756	0
3800201	4	4361741	4_4361741	11.1027	148.694	0
SNP-4.4418410.	4	4422807	4_4422807	11.9849	148.694	0
id4001876	4	4457154	4_4457154	11.9849	145.876	0
id4001963	4	4648133	4_4648133	12.4296	155.298	0
3819732	4	4692626	4_4692626	12.4296	155.298	0
SNP-4.4715784.	4	4720346	4_4720346	12.4296	155.298	0
id4002032	4	4741728	4_4741728	12.4296	155.298	0
SNP-4.5086279.	4	5090839	4_5090839	12.4296	161.604	0
id4002166	4	5131654	4_5131654	12.4296	161.604	0
id4002348	4	5526487	4_5526487	12.8703	154.793	0
3861522	4	5566303	4_5566303	12.8703	154.793	0
3876092	4	5914095	4_5914095	12.8703	154.793	0
SNP-4.5952189.	4	5956749	4_5956749	12.8703	154.793	0
3881212	4	6027557	4_6027557	12.8703	154.793	0
3883297	4	6045336	4_6045336	12.8703	154.793	0
3900737	4	6366356	4_6366356	12.8703	157.636	0
id4002562	4	6478580	4_6478580	12.8703	157.636	0
SNP-4.7089251.	4	7093982	4_7093982	13.3035	163.879	0
id4002803	4	7254909	4_7254909	14.5875	170.242	0
3940671	4	7389204	4_7389204	14.5875	170.242	0
3958821	4	7871436	4_7871436	15.0114	163.879	0
3958920	4	7872690	4_7872690	15.0114	163.879	0
id4002913	4	8085138	4_8085138	15.0114	163.879	0
id4002942	4	8217877	4_8217877	15.0114	163.879	0
3979705	4	8424134	4_8424134	15.4353	170.242	0
SNP-4.8422875.	4	8427602	4_8427602	15.4353	170.242	0
3982464	4	8501937	4_8501937	15.8593	163.879	0
SNP-4.8510513.	4	8515241	4_8515241	15.8593	160.483	0
id4002987	4	8579994	4_8579994	15.8593	163.879	0
3996952	4	8920755	4_8920755	15.8593	163.879	0
4004325	4	9261314	4_9261314	15.8593	163.879	0
4004373	4	9262684	4_9262684	16.2832	170.242	0
SNP-4.9275066.	4	9279794	4_9279794	16.2832	170.242	0
SNP-4.9278757.	4	9283485	4_9283485	16.2832	170.242	0
4006819	4	9359099	4_9359099	16.2832	170.242	0
c4p9608166	4	9608167	4_9608167	16.2832	170.242	0
id4003259	4	9943752	4_9943752	16.7071	163.879	0
SNP-4.10343283.	4	10352585	4_10352585	17.1311	163.333	0
4043088	4	10427652	4_10427652	17.1311	170.242	0
SNP-4.10723053.	4	10732352	4_10732352	17.1311	170.242	0
4063598	4	10931391	4_10931391	17.1311	170.242	0
4068064	4	11081952	4_11081952	17.1311	170.242	0
4069328	4	11109527	4_11109527	17.555	163.879	0
SNP-4.11240772.	4	11250070	4_11250070	17.9826	157.636	0
4074334	4	11267718	4_11267718	17.9826	157.636	0
4086135	4	11656369	4_11656369	18.4102	163.879	0
SNP-4.11667412.	4	11676705	4_11676705	18.8377	157.636	0
SNP-4.12169345.	4	12178635	4_12178635	19.2653	163.879	0
SNP-4.12195599.	4	12204890	4_12204890	19.2653	163.879	0
id4003793	4	12244931	4_12244931	19.6929	157.636	0
4112986	4	12369879	4_12369879	19.6929	157.636	0
SNP-4.12384455.	4	12393741	4_12393741	19.6929	157.636	0
4119916	4	12594753	4_12594753	19.6929	157.636	0
SNP-4.12588754.	4	12598045	4_12598045	19.6929	157.636	0
wd4001837	4	12665796	4_12665796	19.6929	157.636	0
4122643	4	12684621	4_12684621	19.6929	157.636	0
SNP-4.13228630.	4	13237921	4_13237921	19.6929	157.636	0
4159544	4	13551673	4_13551673	20.1242	151.515	0
4159545	4	13551741	4_13551741	20.1242	151.515	0
4166436	4	13725878	4_13725878	20.1242	151.515	0
4170053	4	13807407	4_13807407	20.1242	151.515	0
4187124	4	14229856	4_14229856	20.5555	157.636	0
4189864	4	14321993	4_14321993	20.5555	154.793	0
4196410	4	14540915	4_14540915	20.5555	157.636	0
4198779	4	14609247	4_14609247	20.9886	154.793	0
4221578	4	15389648	4_15389648	21.4255	151.515	0
4226260	4	15846566	4_15846566	21.4255	151.515	0
4226350	4	15852364	4_15852364	21.4255	151.515	0
id4004425	4	15895683	4_15895683	21.4255	151.515	0
4230805	4	15944977	4_15944977	21.4255	151.515	0
SNP-4.16055878.	4	16227846	4_16227846	21.8568	157.636	0
id4004493	4	16289829	4_16289829	21.8568	157.636	0
4251273	4	16407743	4_16407743	21.8568	157.636	0
4253547	4	16456344	4_16456344	22.2881	151.515	0
ud4001121	4	16547917	4_16547917	22.7194	157.636	0
4258776	4	16583579	4_16583579	23.1507	151.515	0
SNP-4.16416073.	4	16588031	4_16588031	23.1507	151.515	0
4263673	4	16715200	4_16715200	24.0408	136.862	0
4304635	4	17656765	4_17656765	26.9705	106.73	0
SNP-4.17716804.	4	17888764	4_17888764	26.9705	106.73	0
SNP-4.17735198.	4	17907158	4_17907158	26.9705	106.73	0
4400150	4	20485635	4_20485635	37.5424	63.251	0
SNP-4.20421312.	4	20593269	4_20593269	38.616	57.6899	0
4404886	4	20638470	4_20638470	38.616	57.6899	0
id4006511	4	20654674	4_20654674	38.616	57.6899	0
4412114	4	20857173	4_20857173	39.678	69.5969	0
4422668	4	21147647	4_21147647	40.197	69.5969	0
id4006867	4	21342089	4_21342089	40.197	69.5969	0
4447977	4	21833014	4_21833014	42.3876	55.5333	0
4453542	4	22038535	4_22038535	43.4669	65.5039	0
4460072	4	22231867	4_22231867	45.0887	61.5349	0
id4007444	4	22435296	4_22435296	46.1452	61.5349	0
id4007556	4	22808095	4_22808095	46.1452	59.8659	0
id4007720	4	23320234	4_23320234	47.7246	63.7586	0
4517548	4	24343866	4_24343866	51.5344	75.7686	0
4518584	4	24397585	4_24397585	52.048	71.4706	0
4521176	4	24506602	4_24506602	52.567	67.298	0
4521575	4	24528400	4_24528400	52.567	67.298	0
4521829	4	24540046	4_24540046	53.086	71.4706	0
id4008307	4	24885514	4_24885514	54.7078	57.1429	0
SNP-4.24732520.	4	24917660	4_24917660	54.7078	57.1429	0
4538469	4	25214126	4_25214126	55.2464	61.0159	0
4539488	4	25259444	4_25259444	55.2464	59.3294	0
ud4001849	4	25356568	4_25356568	55.2464	59.3294	0
4552413	4	25779739	4_25779739	56.8505	73.3968	0
4579039	4	26989610	4_26989610	58.9695	75.7686	0
4582009	4	27093763	4_27093763	59.4832	71.4706	0
4585966	4	27257052	4_27257052	59.4832	73.3968	0
4592909	4	27515143	4_27515143	59.9994	77.7778	0
4600323	4	27762769	4_27762769	59.9994	77.7778	0
4601965	4	27841974	4_27841974	60.5156	75.7686	0
id4009196	4	28004788	4_28004788	61.5553	67.298	0
4610052	4	28098691	4_28098691	61.5553	67.298	0
4627216	4	28685882	4_28685882	62.0881	65.5039	0
4629297	4	28762615	4_28762615	62.0881	65.5039	0
4645308	4	29289031	4_29289031	63.65	82.6202	0
id4009710	4	29299845	4_29299845	63.65	82.6202	0
4646667	4	29330196	4_29330196	63.65	82.6202	0
4647616	4	29359467	4_29359467	63.65	82.6202	0
SNP-4.29251127.	4	29436261	4_29436261	63.65	82.6202	0
SNP-4.29769081.	4	29954215	4_29954215	65.1563	87.2093	0
4665219	4	30036961	4_30036961	65.1563	87.2093	0
4667490	4	30132071	4_30132071	65.1563	87.2093	0
id4010220	4	30330971	4_30330971	66.149	87.2093	0
4683923	4	30843753	4_30843753	67.1466	94.2157	0
SNP-4.31057118.	4	31242229	4_31242229	68.6522	94.2157	0
SNP-4.31394197.	4	31579302	4_31579302	68.6522	87.5152	0
SNP-4.31398366.	4	31583471	4_31583471	68.6522	87.5152	0
SNP-4.31398614.	4	31583719	4_31583719	68.6522	87.5152	0
4711530	4	31688380	4_31688380	68.6522	87.5152	0
4715080	4	31778886	4_31778886	68.6522	87.5152	0
SNP-4.31982073.	4	32167181	4_32167181	69.6208	99.3142	0
4728960	4	32189893	4_32189893	69.6208	99.3142	0
4729077	4	32195798	4_32195798	69.6208	99.3142	0
SNP-4.32165825.	4	32350936	4_32350936	69.6208	99.3142	0
SNP-4.32225343.	4	32410453	4_32410453	69.6208	99.3142	0
SNP-4.32515049.	4	32700160	4_32700160	70.5939	91.9225	0
4745128	4	32723043	4_32723043	70.5939	91.9225	0
4745765	4	32752956	4_32752956	70.5939	91.9225	0
id4011398	4	32823102	4_32823102	70.5939	91.9225	0
4750123	4	32938481	4_32938481	70.5939	91.9225	0
4771184	4	33864411	4_33864411	77.3625	136.633	0
4772079	4	33908182	4_33908182	77.8093	128.242	0
4776434	4	34097136	4_34097136	77.8093	125.521	0
4787957	4	34697191	4_34697191	79.6937	128.388	0
SNP-5.64179.	5	64180	5_64180	0	145.2	0
4813168	5	255323	5_255323	0.8708	133.704	0
4814140	5	313688	5_313688	0.8708	133.704	0
S5_440644	5	440644	5_440644	1.3117	130.97	0
SNP-5.539160.	5	539161	5_539161	2.2224	117.333	0
4821710	5	632216	5_632216	3.1331	125.427	0
4822089	5	651569	5_651569	3.1331	125.427	0
4824019	5	701470	5_701470	3.5819	120.004	0
4827324	5	767585	5_767585	4.0348	114.7	0
4828649	5	805425	5_805425	4.0348	114.7	0
SNP-5.899543.	5	899562	5_899562	4.4877	120.004	0
4834049	5	957217	5_957217	4.9427	117.333	0
SNP-5.1454820.	5	1454837	5_1454837	7.3593	101.721	0
4849372	5	1487229	5_1487229	7.836	106.806	0
4853569	5	1614147	5_1614147	8.3082	109.429	0
4854825	5	1655402	5_1655402	8.3082	109.429	0
4856652	5	1707111	5_1707111	9.2402	120.034	0
4875693	5	2183329	5_2183329	12.1143	114.7	0
4878555	5	2265814	5_2265814	13.5205	106.909	0
4879384	5	2291156	5_2291156	13.9883	101.879	0
4884069	5	2437805	5_2437805	15.3946	117.333	0
id5001423	5	2450078	5_2450078	15.3946	117.333	0
4886095	5	2510367	5_2510367	15.8537	114.7	0
4892951	5	2804222	5_2804222	15.8537	114.7	0
4904201	5	3253516	5_3253516	17.2148	130.97	0
4904312	5	3260320	5_3260320	17.2148	130.97	0
4908650	5	3427089	5_3427089	18.1051	130.97	0
4917750	5	3775755	5_3775755	18.1051	128.133	0
4919254	5	3827315	5_3827315	18.1051	128.133	0
4928297	5	4124180	5_4124180	18.548	122.681	0
id5002270	5	4130216	5_4130216	18.548	122.681	0
4931423	5	4230799	5_4230799	18.548	122.681	0
SNP-5.4240207.	5	4240231	5_4240231	18.548	122.681	0
4944862	5	4567102	5_4567102	18.548	122.681	0
SNP-5.4600565.	5	4600589	5_4600589	18.548	122.681	0
SNP-5_4687438	5	4687462	5_4687462	19.4344	136.443	0
SNP-5.4774863.	5	4774887	5_4774887	19.8639	142.157	0
4953842	5	4799269	5_4799269	20.2934	136.443	0
id5002528	5	4819475	5_4819475	20.2934	136.443	0
4966908	5	5231230	5_5231230	20.2934	139.393	0
4966912	5	5231337	5_5231337	20.2934	139.393	0
4967017	5	5236044	5_5236044	20.2934	139.393	0
id5002699	5	5294341	5_5294341	20.2934	142.157	0
SNP-5.5307315.	5	5307338	5_5307338	20.2934	142.157	0
SNP-5.5362675.	5	5362698	5_5362698	20.2934	142.157	0
4979702	5	5588965	5_5588965	20.7229	136.443	0
SNP-5.5619469.	5	5619532	5_5619532	20.7229	136.443	0
4984247	5	5697111	5_5697111	20.7229	136.443	0
4985985	5	5759460	5_5759460	21.1561	130.846	0
id5002915	5	5761488	5_5761488	21.5893	136.443	0
SNP-5.5924326.	5	5924388	5_5924388	21.5893	136.443	0
SNP-5.5924350.	5	5924412	5_5924412	21.5893	136.443	0
SNP-5.6157867.	5	6157929	5_6157929	21.5893	139.393	0
SNP-5.6244958.	5	6245020	5_6245020	22.0245	133.704	0
SNP-5.6313838.	5	6313900	5_6313900	22.4596	139.393	0
5009150	5	6329637	5_6329637	22.4596	139.393	0
SNP-5.6353811.	5	6353873	5_6353873	22.4596	139.393	0
SNP-5.6382848.	5	6382910	5_6382910	22.4596	136.443	0
SNP-5.6448200.	5	6448261	5_6448261	22.8928	130.846	0
5017498	5	6506422	5_6506422	23.3298	125.366	0
wd5000542	5	6544781	5_6544781	23.7669	130.846	0
5020568	5	6593347	5_6593347	24.6613	117.348	0
id5003312	5	6607675	5_6607675	25.1081	122.681	0
5027764	5	6778673	5_6778673	25.555	117.348	0
id5003472	5	6832174	5_6832174	26.0038	125.427	0
5033664	5	6949879	5_6949879	26.4486	130.97	0
5049580	5	7321796	5_7321796	26.8994	122.727	0
5056493	5	7504201	5_7504201	27.3544	117.333	0
5065720	5	7706179	5_7706179	27.8135	112.061	0
5075501	5	7897279	5_7897279	29.6903	112.061	0
id5004086	5	7999631	5_7999631	30.1538	106.909	0
5121882	5	8842405	5_8842405	30.1538	109.517	0
SNP-5.8877825.	5	8877898	5_8877898	30.1538	109.517	0
5131793	5	9058978	5_9058978	30.1538	109.517	0
5135153	5	9161126	5_9161126	30.1538	109.517	0
id5004668	5	9214505	5_9214505	30.6151	104.453	0
5137321	5	9220809	5_9220809	31.5473	104.453	0
5140013	5	9293070	5_9293070	32.0087	109.517	0
5146231	5	9443608	5_9443608	32.0087	109.517	0
5158031	5	9739017	5_9739017	32.0087	109.517	0
5162586	5	9823259	5_9823259	32.47	104.453	0
5173650	5	10071815	5_10071815	32.47	104.453	0
5202567	5	10671445	5_10671445	32.9313	109.517	0
id5004864	5	10760453	5_10760453	32.9313	109.517	0
wd5001329	5	10805362	5_10805362	32.9313	109.517	0
5208942	5	10847976	5_10847976	32.9313	109.517	0
5224737	5	11310876	5_11310876	32.9313	109.517	0
id5004982	5	11317927	5_11317927	32.9313	109.517	0
5225081	5	11326559	5_11326559	32.9313	109.517	0
5232748	5	11608622	5_11608622	32.9313	109.517	0
5246131	5	12057841	5_12057841	32.9313	112.133	0
5246455	5	12070992	5_12070992	32.9313	109.517	0
5251220	5	12191568	5_12191568	32.9313	109.517	0
id5005179	5	12264581	5_12264581	32.9313	109.517	0
5260862	5	12458559	5_12458559	32.9313	109.517	0
5272370	5	12813999	5_12813999	32.9313	109.517	0
id5005330	5	12930544	5_12930544	32.9313	109.517	0
5291999	5	13510638	5_13510638	32.9313	109.517	0
id5005551	5	13756215	5_13756215	33.3926	104.453	0
5299148	5	13770306	5_13770306	33.3926	104.453	0
5313402	5	14072847	5_14072847	33.8582	99.5094	0
id5005867	5	14297705	5_14297705	33.8582	99.5094	0
SNP-5.14325701.	5	14383159	5_14383159	33.8582	99.5094	0
5332347	5	14533531	5_14533531	33.8582	99.5094	0
5336490	5	14632867	5_14632867	33.8582	99.5094	0
5337023	5	14643984	5_14643984	33.8582	99.5094	0
5337933	5	14664391	5_14664391	33.8582	99.5094	0
SNP-5.14831741.	5	14889199	5_14889199	35.2991	85.397	0
5372204	5	15472880	5_15472880	35.7829	80.9326	0
SNP-5.15823047.	5	15880507	5_15880507	35.7829	80.9326	0
5389439	5	15913553	5_15913553	35.7829	80.9326	0
5394805	5	16014441	5_16014441	35.7829	80.9326	0
id5006456	5	16185304	5_16185304	35.7829	80.9326	0
5405133	5	16280177	5_16280177	35.7829	80.9326	0
5407343	5	16354910	5_16354910	36.2666	85.397	0
5415015	5	16585060	5_16585060	37.2355	83.3333	0
5415184	5	16594301	5_16594301	37.2355	83.3333	0
SNP-5.16724992.	5	16785352	5_16785352	37.2355	83.3333	0
5423023	5	16808642	5_16808642	37.7169	78.9482	0
5428382	5	16955234	5_16955234	39.2014	80.9326	0
id5006793	5	17047998	5_17047998	39.6851	85.397	0
SNP-5.17177360.	5	17237720	5_17237720	39.6851	85.397	0
5441847	5	17317169	5_17317169	40.6635	76.588	0
SNP-5.17270616.	5	17330974	5_17330974	40.6635	76.588	0
5442811	5	17350811	5_17350811	40.6635	76.588	0
SNP-5.17298699.	5	17359057	5_17359057	40.6635	76.588	0
5446594	5	17433733	5_17433733	41.1643	78.155	0
SNP-5.17464793.	5	17525151	5_17525151	41.1643	78.155	0
5452087	5	17598723	5_17598723	41.6675	84.7412	0
5457803	5	17780089	5_17780089	42.6908	77.7778	0
id5007412	5	18590823	5_18590823	45.3571	77.7778	0
5491608	5	18725182	5_18725182	45.3571	79.8434	0
5494541	5	18834179	5_18834179	45.3571	82.2857	0
id5007636	5	18902212	5_18902212	45.8628	89.4157	0
SNP-5.18879607.	5	18942124	5_18942124	46.361	84.7412	0
SNP-5.18998616.	5	19061133	5_19061133	46.8667	86.9206	0
5502395	5	19098650	5_19098650	47.3725	82.2857	0
SNP-5.19040721.	5	19103238	5_19103238	47.3725	82.2857	0
5504196	5	19155333	5_19155333	47.3725	82.2857	0
5504298	5	19162358	5_19162358	47.3725	82.2857	0
SNP-5.19246611.	5	19309128	5_19309128	47.8782	89.4157	0
SNP-5.19338887.	5	19401404	5_19401404	48.3764	84.7412	0
SNP-5.19418236.	5	19480753	5_19480753	48.8745	89.4157	0
5533280	5	20055547	5_20055547	49.903	82.2857	0
5536338	5	20151626	5_20151626	50.4139	75.7686	0
5539311	5	20248560	5_20248560	50.4139	75.7686	0
5552255	5	20612374	5_20612374	53.0248	82.6202	0
5554333	5	20669935	5_20669935	53.0248	82.6202	0
id5008644	5	20688224	5_20688224	53.5256	78.155	0
id5008807	5	20943167	5_20943167	55.0626	86.9206	0
5564450	5	21011160	5_21011160	55.5709	89.4157	0
id5008876	5	21099104	5_21099104	55.5709	91.9225	0
5570109	5	21206702	5_21206702	55.5709	91.9225	0
5579057	5	21494622	5_21494622	56.5441	101.721	0
5581505	5	21583346	5_21583346	56.5441	104.31	0
c5p21751531	5	21751532	5_21751532	57.0185	101.879	0
id5009270	5	21765809	5_21765809	57.0185	101.879	0
5603512	5	22277417	5_22277417	58.4383	106.909	0
5606205	5	22362093	5_22362093	58.4383	106.909	0
5612073	5	22590330	5_22590330	58.4383	109.517	0
5615443	5	22710279	5_22710279	58.4383	109.517	0
id5009997	5	22711811	5_22711811	58.4383	109.517	0
SNP-5.22706297.	5	22768856	5_22768856	58.4383	112.133	0
5622212	5	22936164	5_22936164	58.4383	112.133	0
5623448	5	22988273	5_22988273	58.4383	112.133	0
SNP-5.22957765.	5	23020325	5_23020325	58.4383	112.133	0
5634077	5	23301792	5_23301792	58.4383	112.133	0
5639323	5	23478566	5_23478566	58.8933	107.037	0
SNP-5.23488784.	5	23551364	5_23551364	59.3504	114.7	0
5645339	5	23674922	5_23674922	59.8033	120.004	0
5649082	5	23824618	5_23824618	60.2562	114.7	0
SNP-5.23826798.	5	23889378	5_23889378	60.2562	114.7	0
SNP-5.23875121.	5	23937701	5_23937701	60.2562	114.7	0
5652608	5	23957843	5_23957843	60.2562	114.7	0
SNP-5.23911849.	5	23974429	5_23974429	60.2562	114.7	0
SNP-5.23938546.	5	24001127	5_24001127	60.2562	114.7	0
5661708	5	24298176	5_24298176	60.7133	109.517	0
ud5000983	5	24323555	5_24323555	60.7133	109.517	0
5662811	5	24345063	5_24345063	60.7133	109.517	0
5667593	5	24518059	5_24518059	60.7133	112.133	0
SNP-5.24497575.	5	24560155	5_24560155	60.7133	112.133	0
SNP-5.24587144.	5	24649725	5_24649725	60.7133	109.517	0
id5011432	5	24679093	5_24679093	61.1703	114.7	0
5672771	5	24726819	5_24726819	61.1703	114.7	0
5683766	5	25085545	5_25085545	61.6232	120.004	0
5684344	5	25104085	5_25104085	62.0681	114.758	0
SNP-5.25255321.	5	25317901	5_25317901	62.5252	114.7	0
SNP-5.25374745.	5	25437325	5_25437325	62.9822	112.133	0
5693559	5	25502053	5_25502053	62.9822	114.7	0
5695137	5	25538825	5_25538825	62.9822	114.7	0
5696849	5	25588710	5_25588710	63.4351	120.004	0
id5012179	5	25725768	5_25725768	66.3115	96.9697	0
SNP-5.25847173.	5	25909753	5_25909753	66.3115	99.3142	0
id5012326	5	25950759	5_25950759	66.3115	99.3142	0
5706503	5	25968840	5_25968840	66.3115	99.3142	0
id5012341	5	26015789	5_26015789	66.786	104.31	0
5707881	5	26017950	5_26017950	67.2604	99.3142	0
5711540	5	26158316	5_26158316	67.7394	94.4406	0
5712038	5	26179280	5_26179280	67.7394	94.4406	0
5719825	5	26471470	5_26471470	68.2185	99.3142	0
5723563	5	26657752	5_26657752	68.2185	99.3142	0
SNP-5_26715851	5	26778494	5_26778494	68.2185	99.3142	0
SNP-5.26762085.	5	26824728	5_26824728	68.2185	99.3142	0
5735426	5	27106768	5_27106768	68.6998	99.3142	0
SNP-5.27424294.	5	27486939	5_27486939	70.6891	112.016	0
5748299	5	27560985	5_27560985	70.6891	112.016	0
SNP-5.27522663.	5	27585307	5_27585307	71.1681	104.192	0
SNP-5.27560554.	5	27623198	5_27623198	71.647	109.369	0
SNP-5.27580786.	5	27643430	5_27643430	71.647	109.369	0
SNP-5.27778589.	5	27841233	5_27841233	71.647	106.73	0
5754154	5	27842681	5_27842681	71.647	106.73	0
5765871	5	28251507	5_28251507	73.1218	117.397	0
5769384	5	28440140	5_28440140	73.5985	112	0
SNP-5.28500625.	5	28563271	5_28563271	73.5985	109.369	0
5776642	5	28698334	5_28698334	74.0729	117.349	0
SNP-5.28649385.	5	28712031	5_28712031	74.5362	122.806	0
5780280	5	28831954	5_28831954	75.0061	114.671	0
id5014589	5	29061672	5_29061672	75.4805	109.429	0
id5014675	5	29100308	5_29100308	75.4805	112.061	0
5786110	5	29110069	5_29110069	75.4805	112.061	0
5787299	5	29150826	5_29150826	75.944	106.909	0
id5014812	5	29291160	5_29291160	76.8805	106.909	0
SNP-6.203698.	6	204699	6_204699	0	172.487	0
id6000073	6	244274	6_244274	0	172.487	0
5828707	6	353198	6_353198	0	172.487	0
5829358	6	373630	6_373630	0	172.487	0
5829929	6	393963	6_393963	0	172.487	0
SNP-6.570026.	6	571026	6_571026	0	172.487	0
5838822	6	698610	6_698610	0	172.487	0
5841921	6	777271	6_777271	0	169.615	0
id6000606	6	834170	6_834170	0	169.615	0
5843516	6	839462	6_839462	0	172.487	0
SNP-6.950572.	6	951572	6_951572	0	169.043	0
5855980	6	1212920	6_1212920	0	166.187	0
SNP-6_1500959	6	1501961	6_1501961	0	169.043	0
Waxy-Intron1	6	1765761	6_1765761	0.8238	175.362	0
SNP-6.1866779.	6	1867779	6_1867779	1.6409	185.44	0
5880441	6	1928403	6_1928403	2.0459	178.905	0
id6001535	6	2010737	6_2010737	2.0459	181.797	0
5882239	6	2025629	6_2025629	2.0459	181.797	0
5883472	6	2130189	6_2130189	2.0459	181.797	0
SNP-6.2196821.	6	2197821	6_2197821	2.0459	181.797	0
SNP-6.2418603.	6	2419603	6_2419603	2.0459	181.797	0
SNP-6.2547278.	6	2548278	6_2548278	2.4461	188.348	0
id6002100	6	2747409	6_2747409	2.843	195.014	0
id6002123	6	2783620	6_2783620	3.631	208.696	0
5903052	6	2871279	6_2871279	3.631	208.696	0
5904398	6	2924222	6_2924222	4.4157	219.872	0
5907988	6	3061856	6_3061856	4.4157	219.872	0
5910850	6	3140863	6_3140863	4.4157	219.872	0
id6002535	6	3154730	6_3154730	4.4157	219.872	0
SNP-6.3244705.	6	3245705	6_3245705	4.8018	227.11	0
5919283	6	3409833	6_3409833	4.8018	227.11	0
5919703	6	3428330	6_3428330	4.8018	227.11	0
5929105	6	3793246	6_3793246	5.185	234.465	0
5931130	6	3951547	6_3951547	5.185	234.465	0
5936422	6	4155858	6_4155858	5.5653	241.938	0
SNP-6.4316664.	6	4317664	6_4317664	5.5653	241.938	0
SNP-6.4441179.	6	4442179	6_4442179	5.9456	234.465	0
5946437	6	4486677	6_4486677	6.3259	241.938	0
5948926	6	4577289	6_4577289	6.3259	241.938	0
5950897	6	4641044	6_4641044	6.3259	241.938	0
5950968	6	4644998	6_4644998	6.3259	241.938	0
SNP-6.4812022.	6	4813022	6_4813022	6.7106	231.482	0
5965570	6	5172991	6_5172991	8.2927	224.133	0
5971843	6	5395867	6_5395867	8.6976	210.97	0
SNP-6.5757392.	6	5758392	6_5758392	9.5245	205.039	0
SNP-6.5885583.	6	5886583	6_5886583	9.5245	209.259	0
5987847	6	5894169	6_5894169	9.5245	209.259	0
SNP-6.5975349.	6	5976349	6_5976349	9.9395	205.039	0
5991114	6	5982675	6_5982675	9.9395	205.039	0
id6003829	6	5995006	6_5995006	9.9395	205.039	0
SNP-6.6155757.	6	6156757	6_6156757	9.9395	205.039	0
SNP-6.6241072.	6	6242072	6_6242072	9.9395	202.075	0
6003270	6	6326622	6_6326622	9.9395	202.075	0
6003366	6	6327898	6_6327898	9.9395	202.075	0
6005545	6	6395172	6_6395172	9.9395	202.075	0
id6004038	6	6399722	6_6399722	9.9395	202.075	0
6008741	6	6508525	6_6508525	9.9395	202.075	0
ALK-SNP3	6	6752756	6_6752756	10.3581	191.023	0
SNP-6.6843944.	6	6844944	6_6844944	10.7784	184.202	0
6022073	6	6891960	6_6891960	11.1987	193.965	0
6025827	6	6982376	6_6982376	12.0361	180.418	0
6026032	6	6990453	6_6990453	12.0361	180.418	0
6028312	6	7038923	6_7038923	12.0361	180.418	0
SNP-6.7132939.	6	7133939	6_7133939	12.0361	180.418	0
6063278	6	7920933	6_7920933	14.5953	195.926	0
SNP-6.7920570.	6	7921570	6_7921570	14.5953	195.926	0
id6004986	6	7924636	6_7924636	14.5953	195.926	0
6063412	6	7926562	6_7926562	14.9987	189.17	0
SNP-6.8026997.	6	8027997	6_8027997	15.4021	195.926	0
SNP-6.8062552.	6	8063552	6_8063552	15.8054	185.44	0
c6p8118889	6	8118890	6_8118890	16.2072	192.092	0
SNP-6.8153132.	6	8154132	6_8154132	16.2072	192.092	0
id6005350	6	8244694	6_8244694	16.2072	192.092	0
6074823	6	8249407	6_8249407	16.6089	185.44	0
6094248	6	8820131	6_8820131	17.0123	195.926	0
6094336	6	8822623	6_8822623	17.0123	195.926	0
SNP-6.8885196.	6	8886196	6_8886196	17.0123	195.926	0
SNP-6.8929624.	6	8930624	6_8930624	17.0123	195.926	0
SNP-6.9148775.	6	9149775	6_9149775	17.4157	192.092	0
6110832	6	9314865	6_9314865	17.8142	198.861	0
id6006147	6	9684814	6_9684814	19.0399	189.17	0
id6007014	6	11102433	6_11102433	22.0677	163.879	0
6228054	6	12183428	6_12183428	23.8341	148.694	0
6250485	6	12752685	6_12752685	24.2768	151.953	0
6262705	6	12990949	6_12990949	24.7157	158.155	0
id6007891	6	13102364	6_13102364	25.1545	151.953	0
SNP-6.13176675.	6	13177675	6_13177675	25.1545	151.953	0
6274558	6	13250266	6_13250266	25.5973	145.876	0
SNP-6.13418268.	6	13419268	6_13419268	26.04	151.953	0
6294233	6	13733745	6_13733745	26.04	151.953	0
SNP-6.14027653.	6	14028653	6_14028653	26.04	151.953	0
SNP-6.14278613.	6	14279613	6_14279613	26.04	151.953	0
6322356	6	14348901	6_14348901	26.04	151.953	0
6328995	6	14485044	6_14485044	26.04	151.953	0
6329954	6	14500799	6_14500799	26.04	151.953	0
SNP-6.14653824.	6	14654824	6_14654824	26.04	151.953	0
6368871	6	15315368	6_15315368	26.04	151.953	0
SNP-6.15968673.	6	15969672	6_15969672	26.04	151.953	0
id6009217	6	16024273	6_16024273	26.04	151.953	0
id6009257	6	16226901	6_16226901	26.4789	158.155	0
6421490	6	16410738	6_16410738	26.9177	151.953	0
6424219	6	16465801	6_16465801	26.9177	151.953	0
6427131	6	16508748	6_16508748	26.9177	151.953	0
6428379	6	16538847	6_16538847	27.3566	158.155	0
6430958	6	16576491	6_16576491	27.7954	151.953	0
id6009452	6	16616636	6_16616636	27.7954	151.953	0
6440048	6	16833915	6_16833915	27.7954	151.953	0
SNP-6.16919571.	6	16920569	6_16920569	27.7954	151.953	0
6453447	6	17118875	6_17118875	27.7954	151.953	0
6455711	6	17174236	6_17174236	27.7954	151.953	0
id6009910	6	17750942	6_17750942	27.7954	151.953	0
SNP-6.17804911.	6	17805909	6_17805909	27.7954	151.953	0
SNP-6.17822673.	6	17823671	6_17823671	27.7954	151.953	0
6491134	6	17850221	6_17850221	27.7954	151.953	0
6491141	6	17850497	6_17850497	28.2342	158.155	0
6501279	6	18085163	6_18085163	28.6731	151.953	0
6550771	6	19290983	6_19290983	28.6731	151.953	0
6559280	6	19482945	6_19482945	29.1158	145.876	0
6559731	6	19493877	6_19493877	29.1158	145.876	0
6593090	6	20365062	6_20365062	29.1158	143.063	0
c6p20483187	6	20483188	6_20483188	29.5686	137.133	0
id6010850	6	20735575	6_20735575	30.0256	131.329	0
6613416	6	20827593	6_20827593	30.0256	131.329	0
6616821	6	20918131	6_20918131	30.0256	131.329	0
6619487	6	20977928	6_20977928	30.0256	131.329	0
6623174	6	21059263	6_21059263	30.4868	122.806	0
6632373	6	21288013	6_21288013	30.9501	120.034	0
6640724	6	21492287	6_21492287	32.826	120.034	0
SNP-6.21508933.	6	21509931	6_21509931	32.826	120.034	0
6642523	6	21532713	6_21532713	32.826	120.034	0
6647702	6	21645145	6_21645145	33.2872	114.671	0
6658606	6	21944630	6_21944630	34.2106	125.521	0
id6011429	6	21952273	6_21952273	34.6676	120.034	0
6668112	6	22128715	6_22128715	35.1246	125.521	0
SNP-6.22145120.	6	22146118	6_22146118	35.1246	125.521	0
SNP-6.22312303.	6	22313301	6_22313301	35.5795	136.862	0
SNP-6.22337184.	6	22338182	6_22338182	35.5795	136.862	0
6684510	6	22492363	6_22492363	36.0344	128.388	0
6692157	6	22669171	6_22669171	36.0344	131.329	0
SNP-6.22696571.	6	22697569	6_22697569	36.0344	131.329	0
SNP-6.23296727.	6	23297725	6_23297725	36.4913	139.923	0
6721704	6	23405793	6_23405793	36.4913	139.923	0
6722262	6	23416959	6_23416959	36.4913	139.923	0
6728026	6	23600124	6_23600124	36.4913	139.923	0
6730920	6	23718296	6_23718296	36.4913	139.923	0
6733105	6	23783218	6_23783218	36.4913	139.923	0
6739421	6	23963521	6_23963521	36.9546	128.388	0
6745686	6	24144305	6_24144305	37.8651	139.923	0
6745918	6	24162180	6_24162180	37.8651	139.923	0
6746047	6	24170623	6_24170623	37.8651	139.923	0
6746843	6	24219798	6_24219798	37.8651	139.923	0
6749451	6	24331932	6_24331932	37.8651	139.923	0
SNP-6.24472951.	6	24473949	6_24473949	38.3118	145.876	0
id6013038	6	24508669	6_24508669	38.3118	145.876	0
6758176	6	24628911	6_24628911	39.6846	139.923	0
SNP-6.24705033.	6	24706031	6_24706031	40.1374	139.923	0
6766696	6	24875490	6_24875490	40.5943	134.093	0
6776685	6	25185556	6_25185556	40.5943	128.242	0
6779108	6	25277863	6_25277863	41.0452	122.727	0
6783797	6	25387111	6_25387111	41.496	128.242	0
SNP-6.25654762.	6	25655760	6_25655760	41.496	128.242	0
6793429	6	25693291	6_25693291	41.9468	122.727	0
6794023	6	25720346	6_25720346	41.9468	122.727	0
c6p25732012	6	25732013	6_25732013	42.3976	128.242	0
6800150	6	25955603	6_25955603	42.3976	128.388	0
6817862	6	26566949	6_26566949	43.8098	114.671	0
SNP-6.26586961.	6	26587959	6_26587959	43.8098	114.671	0
SNP-6_26712357	6	26713355	6_26713355	44.7504	128.388	0
id6015097	6	26938344	6_26938344	45.6822	125.651	0
6838742	6	27122057	6_27122057	46.6053	142.716	0
6846895	6	27371995	6_27371995	48.3877	154.793	0
6859766	6	27761109	6_27761109	51.1383	151.953	0
6864051	6	27900453	6_27900453	52.468	158.155	0
6869114	6	28023780	6_28023780	53.354	145.876	0
id6016142	6	28061782	6_28061782	53.7968	148.694	0
id6016155	6	28107682	6_28107682	53.7968	148.694	0
6876039	6	28274737	6_28274737	55.1328	142.716	0
6877746	6	28326545	6_28326545	56.0229	142.716	0
SNP-6.28524349.	6	28525348	6_28525348	56.4676	136.862	0
6887046	6	28616312	6_28616312	56.4676	136.862	0
SNP-6_28653037	6	28654036	6_28654036	56.4676	136.862	0
6889972	6	28705989	6_28705989	56.4676	136.862	0
6893305	6	28813603	6_28813603	56.4676	136.862	0
6895399	6	28888652	6_28888652	56.9164	131.13	0
ud6001219	6	29056693	6_29056693	56.9164	133.879	0
id6016490	6	29208264	6_29208264	56.9164	136.633	0
6906770	6	29331478	6_29331478	56.9164	136.633	0
6916143	6	29638602	6_29638602	58.2529	130.97	0
id6016621	6	29658347	6_29658347	58.2529	130.97	0
SNP-6.29728084.	6	29729083	6_29729083	58.6977	125.427	0
SNP-6.30225923.	6	30226922	6_30226922	58.6977	125.427	0
id6016873	6	30347506	6_30347506	58.6977	128.133	0
SNP-6.30824543.	6	30825542	6_30825542	59.1445	133.879	0
SNP-6.30977167.	6	30978166	6_30978166	59.1445	133.879	0
SNP-6.31025485.	6	31026484	6_31026484	59.5912	128.242	0
SNP-6.31027710.	6	31028709	6_31028709	59.5912	128.242	0
SNP-6.31042235.	6	31043234	6_31043234	59.5912	128.242	0
SNP-6.31063831.	6	31064830	6_31064830	59.5912	128.242	0
SNP-6.31196183.	6	31197182	6_31197182	59.5912	128.242	0
SNP-7.44819.	7	45820	7_45820	0	153.938	0
6956684	7	184193	7_184193	0	153.938	0
SNP-7.198744.	7	199745	7_199745	0	153.938	0
6972734	7	655633	7_655633	0.8558	145.2	0
SNP-7.742631.	7	743632	7_743632	1.2871	139.393	0
id7000142	7	744502	7_744502	1.2871	139.393	0
6982474	7	940832	7_940832	1.2871	139.393	0
6986098	7	1058718	7_1058718	1.2871	139.393	0
SNP-7.1065927.	7	1066928	7_1066928	1.2871	139.393	0
6998977	7	1558687	7_1558687	1.2871	139.393	0
6999027	7	1560741	7_1560741	1.7184	145.2	0
SNP-7.1688372.	7	1689372	7_1689372	2.1461	151.126	0
7006569	7	1776775	7_1776775	2.1461	151.126	0
SNP-7.1811851.	7	1812851	7_1812851	2.1461	151.126	0
id7000336	7	1865306	7_1865306	2.1461	151.126	0
7009298	7	1872691	7_1872691	2.1461	151.126	0
SNP-7.1904427.	7	1905427	7_1905427	2.1461	151.126	0
id7000384	7	2128881	7_2128881	2.5737	145.2	0
7022142	7	2331583	7_2331583	2.5737	142.416	0
SNP-7.2636123.	7	2637123	7_2637123	3.0069	148.318	0
7031881	7	2659236	7_2659236	3.0069	148.318	0
7047111	7	3421625	7_3421625	5.7337	136.633	0
ud7000253	7	3610889	7_3610889	6.616	136.633	0
SNP-7.3830874.	7	3831874	7_3831874	7.9525	130.97	0
id7000554	7	3841487	7_3841487	7.9525	130.97	0
7062019	7	4001958	7_4001958	8.8349	142.157	0
7075123	7	4536859	7_4536859	12.0484	145.515	0
7075982	7	4569035	7_4569035	12.0484	145.515	0
id7000638	7	4734278	7_4734278	12.0484	142.416	0
c7p5071487	7	5071488	7_5071488	14.2588	148.318	0
7101419	7	5416997	7_5416997	15.1182	160.483	0
7108578	7	5668163	7_5668163	15.1182	160.483	0
id7000840	7	5693811	7_5693811	15.1182	160.483	0
id7000871	7	5721437	7_5721437	15.1182	160.483	0
id7000978	7	5887518	7_5887518	15.544	154.341	0
7123071	7	6198818	7_6198818	15.9697	163.333	0
7143132	7	6718712	7_6718712	16.3901	157.17	0
id7001155	7	6987625	7_6987625	16.8141	151.126	0
7161979	7	7206339	7_7206339	17.6699	151.126	0
7211329	7	8319634	7_8319634	19.9005	133.704	0
id7001596	7	8806939	7_8806939	21.2433	117.348	0
7232875	7	8808858	7_8808858	21.2433	117.348	0
id7001631	7	9006588	7_9006588	21.6901	122.681	0
7251687	7	9262441	7_9262441	21.6901	122.681	0
7287452	7	9879378	7_9879378	21.6901	122.681	0
7301010	7	10169463	7_10169463	21.6901	122.681	0
id7001824	7	10284432	7_10284432	21.6901	122.681	0
7313829	7	10501227	7_10501227	21.6901	122.681	0
ud7000813	7	10926661	7_10926661	21.6901	122.681	0
7342522	7	11128271	7_11128271	21.6901	122.681	0
7344356	7	11172177	7_11172177	21.6901	122.681	0
7360391	7	11545315	7_11545315	21.6901	122.681	0
id7002018	7	11619166	7_11619166	21.6901	122.681	0
7373807	7	11843097	7_11843097	21.6901	122.681	0
7374227	7	11855203	7_11855203	21.6901	122.681	0
id7002105	7	12768424	7_12768424	21.6901	122.681	0
7414185	7	12799073	7_12799073	21.6901	122.681	0
7414727	7	12814092	7_12814092	21.6901	122.681	0
ud7000928	7	12817954	7_12817954	21.6901	122.681	0
7485969	7	14503215	7_14503215	21.6901	122.681	0
c7p14584941	7	14584942	7_14584942	21.6901	122.681	0
SNP-7.15040470.	7	15041464	7_15041464	21.6901	122.681	0
id7002437	7	15268289	7_15268289	21.6901	122.681	0
SNP-7.15291177.	7	15292171	7_15292171	21.6901	122.681	0
SNP-7.15906358.	7	15907352	7_15907352	22.5765	133.704	0
7544593	7	15929276	7_15929276	22.5765	133.704	0
7544764	7	15933880	7_15933880	22.5765	133.704	0
id7002646	7	16435443	7_16435443	22.5765	133.704	0
7574878	7	16519710	7_16519710	22.5765	133.704	0
7585233	7	16766878	7_16766878	22.5765	133.704	0
7618468	7	17719738	7_17719738	25.7193	147.702	0
7630704	7	18118353	7_18118353	26.5573	147.702	0
wd7002642	7	18256827	7_18256827	26.5573	147.702	0
id7002841	7	18306737	7_18306737	26.9725	153.581	0
7644067	7	18580068	7_18580068	27.3877	147.702	0
7647536	7	18718153	7_18718153	28.2256	147.702	0
wd7002824	7	19590130	7_19590130	29.4941	141.939	0
7679850	7	19624360	7_19624360	29.9164	136.29	0
7680938	7	19653038	7_19653038	29.9164	136.29	0
SNP-7.19655974.	7	19656968	7_19656968	29.9164	136.29	0
7690209	7	19885646	7_19885646	30.3386	141.939	0
SNP-7.20448446.	7	20449440	7_20449440	32.0908	130.846	0
7711069	7	20506784	7_20506784	32.0908	130.846	0
7720488	7	20718784	7_20718784	32.524	139.188	0
7721009	7	20732928	7_20732928	32.9517	133.565	0
SNP-7.20789846.	7	20790840	7_20790840	33.8343	120.004	0
SNP-7.20874414.	7	20875408	7_20875408	34.2791	114.758	0
7730100	7	20974366	7_20974366	34.2791	114.758	0
SNP-7.21244797.	7	21245791	7_21245791	35.1778	114.758	0
7745053	7	21318310	7_21318310	35.1778	114.758	0
7746043	7	21340276	7_21340276	36.0846	104.619	0
rd7002196	7	21774994	7_21774994	36.5376	109.63	0
SNP-7.21997411.	7	21998405	7_21998405	37.4362	120.004	0
7768382	7	21998892	7_21998892	37.4362	120.004	0
7769958	7	22042832	7_22042832	37.8771	125.366	0
SNP-7.22073201.	7	22074195	7_22074195	37.8771	125.366	0
SNP-7.22188645.	7	22189639	7_22189639	38.3141	130.846	0
SNP-7.22224657.	7	22225651	7_22225651	38.7474	136.443	0
SNP-7.22231232.	7	22232226	7_22232226	38.7474	136.443	0
SNP-7.22243708.	7	22244702	7_22244702	38.7474	136.443	0
7780169	7	22381105	7_22381105	39.1806	130.846	0
id7003813	7	22419320	7_22419320	39.1806	130.846	0
7782339	7	22428540	7_22428540	39.6138	136.443	0
7782475	7	22441754	7_22441754	40.0471	130.846	0
7792776	7	22772752	7_22772752	40.0471	130.846	0
SNP-7.22794511.	7	22795505	7_22795505	40.4803	136.443	0
SNP-7.22934230.	7	22935224	7_22935224	40.9135	130.846	0
SNP-7.22976920.	7	22977914	7_22977914	40.9135	130.846	0
SNP-7.22995830.	7	22996824	7_22996824	40.9135	130.846	0
SNP-7.23006147.	7	23007141	7_23007141	40.9135	130.846	0
SNP-7.23046419.	7	23047413	7_23047413	40.9135	130.846	0
id7004041	7	23087994	7_23087994	41.3506	125.366	0
7803514	7	23144507	7_23144507	41.7876	130.846	0
7807625	7	23302496	7_23302496	41.7876	130.846	0
rd7002211	7	23311566	7_23311566	41.7876	125.337	0
7809062	7	23356410	7_23356410	41.7876	130.846	0
SNP-7.23389724.	7	23390718	7_23390718	41.7876	130.846	0
ud7001701	7	23535052	7_23535052	42.2247	125.366	0
ud7001709	7	23557178	7_23557178	42.2247	125.366	0
7816329	7	23603381	7_23603381	42.6617	130.846	0
7818489	7	23681276	7_23681276	42.6617	130.846	0
7820873	7	23785728	7_23785728	43.0987	125.366	0
7824699	7	23992987	7_23992987	43.5358	130.846	0
7827693	7	24083353	7_24083353	43.969	136.443	0
rd7002219	7	24113175	7_24113175	43.969	139.393	0
SNP-7.24113645.	7	24114640	7_24114640	43.969	139.393	0
SNP-7.24114178.	7	24115173	7_24115173	43.969	139.393	0
7830988	7	24194267	7_24194267	43.969	139.393	0
c7p24211933	7	24211934	7_24211934	43.969	139.393	0
7834036	7	24304110	7_24304110	44.4041	133.704	0
SNP-7.25104456.	7	25105451	7_25105451	47.1447	139.393	0
SNP-7.25223757.	7	25224752	7_25224752	48.0156	139.393	0
7862147	7	25233037	7_25233037	48.0156	139.393	0
SNP-7.25302182.	7	25303177	7_25303177	48.0156	139.393	0
7864855	7	25333116	7_25333116	48.8941	128.133	0
7869914	7	25523549	7_25523549	50.6613	154.341	0
7872824	7	25623333	7_25623333	51.0907	148.318	0
id7004870	7	25732178	7_25732178	51.5239	145.2	0
7876911	7	25768906	7_25768906	51.5239	142.416	0
id7004930	7	25945760	7_25945760	52.8484	139.393	0
7892971	7	26291146	7_26291146	53.2893	133.704	0
id7005047	7	26292847	7_26292847	53.7244	139.393	0
7893473	7	26314231	7_26314231	53.7244	139.393	0
SNP-7.26502019.	7	26503014	7_26503014	54.1614	142.416	0
SNP-7.26952770.	7	26953765	7_26953765	55.036	145.2	0
SNP-7_26972908	7	26973903	7_26973903	55.036	145.2	0
7913481	7	27068235	7_27068235	55.036	145.2	0
SNP-7.27186982.	7	27187977	7_27187977	55.4673	136.443	0
7927087	7	27496085	7_27496085	55.4673	139.393	0
7930710	7	27614011	7_27614011	55.8986	145.2	0
c7p27670416	7	27670417	7_27670417	56.3299	139.393	0
7937241	7	27902338	7_27902338	56.3299	139.393	0
7946044	7	28234334	7_28234334	58.5812	130.97	0
id7005665	7	28249789	7_28249789	58.5812	130.97	0
7956643	7	28644644	7_28644644	59.9483	128.133	0
7962882	7	28942458	7_28942458	62.2521	122.727	0
SNP-7.29010951.	7	29011944	7_29011944	62.2521	122.727	0
7966459	7	29079097	7_29079097	63.1669	125.521	0
id7005984	7	29186584	7_29186584	63.6239	120.034	0
SNP-7.29616561.	7	29617554	7_29617554	63.6239	112.016	0
7989788	8	285604	8_285604	0	139.393	0
id8000131	8	389278	8_389278	0	136.443	0
7993541	8	416250	8_416250	0	136.443	0
7993545	8	416558	8_416558	0	136.443	0
id8000140	8	417700	8_417700	0	136.443	0
id8000171	8	528441	8_528441	0	133.704	0
id8000240	8	658032	8_658032	0.8786	133.704	0
8004315	8	811201	8_811201	1.3137	139.393	0
ud8000062	8	955809	8_955809	1.3137	142.416	0
id8000514	8	1748211	8_1748211	2.6381	136.443	0
id8000555	8	1995144	8_1995144	3.5129	125.366	0
SNP-8.2041634.	8	2042632	8_2042632	3.5129	125.366	0
SNP-8.2041697.	8	2042695	8_2042695	3.5129	125.366	0
SNP-8.2140908.	8	2141906	8_2141906	3.5129	125.366	0
SNP-8.2207690.	8	2208688	8_2208688	3.9519	133.704	0
8052865	8	2373165	8_2373165	4.8304	130.846	0
8060551	8	2676947	8_2676947	5.2655	136.443	0
SNP-8.2814751.	8	2815749	8_2815749	5.695	142.157	0
SNP-8.2923368.	8	2924366	8_2924366	6.9966	136.443	0
id8000984	8	3109384	8_3109384	6.9966	136.443	0
id8001029	8	3167576	8_3167576	7.8562	147.989	0
SNP-8.3391940.	8	3392938	8_3392938	8.7011	160.004	0
SNP-8.3424957.	8	3425955	8_3425955	9.5389	160.004	0
8092215	8	3663317	8_3663317	11.7009	145.2	0
8105141	8	4044787	8_4044787	12.5642	147.989	0
id8001299	8	4046337	8_4046337	12.5642	147.989	0
8107849	8	4101332	8_4101332	12.9864	153.938	0
SNP-8.4188992.	8	4189990	8_4189990	14.2821	145.2	0
8115442	8	4310448	8_4310448	14.7097	151.126	0
8120894	8	4511882	8_4511882	15.1373	145.2	0
8122868	8	4603854	8_4603854	15.1373	145.2	0
id8001543	8	4699206	8_4699206	15.5649	151.126	0
8133497	8	4883784	8_4883784	15.5649	148.318	0
id8001604	8	5144247	8_5144247	15.5649	148.318	0
8149888	8	5284717	8_5284717	15.9981	142.416	0
SNP-8.5340422.	8	5341420	8_5341420	15.9981	145.515	0
SNP-8.5369053.	8	5370051	8_5370051	16.437	136.633	0
8153496	8	5394572	8_5394572	16.437	136.633	0
8155814	8	5458384	8_5458384	16.437	136.633	0
SNP-8.5466280.	8	5467278	8_5467278	16.437	136.633	0
SNP-8.5467911.	8	5468909	8_5468909	16.437	136.633	0
SNP-8.5607574.	8	5608572	8_5608572	16.8838	125.427	0
SNP-8.5628176.	8	5629174	8_5629174	16.8838	125.427	0
8172229	8	5839192	8_5839192	16.8838	125.427	0
id8002023	8	5846782	8_5846782	16.8838	125.427	0
SNP-8.6173935.	8	6174931	8_6174931	16.8838	122.727	0
8190454	8	6181951	8_6181951	16.8838	122.727	0
SNP-8_6313511	8	6314507	8_6314507	17.345	114.671	0
8201100	8	6454896	8_6454896	17.345	114.671	0
8205545	8	6554827	8_6554827	17.345	114.671	0
8234438	8	7138170	8_7138170	17.8106	109.429	0
8250960	8	7459118	8_7459118	17.8106	109.429	0
id8002314	8	7549599	8_7549599	18.2762	114.671	0
8262639	8	7738839	8_7738839	18.7374	120.034	0
id8002394	8	7764978	8_7764978	18.7374	120.034	0
8281641	8	8112444	8_8112444	18.7374	120.034	0
SNP-8.8122859.	8	8123856	8_8123856	18.7374	120.034	0
8297671	8	8483172	8_8483172	19.1945	128.242	0
8301933	8	8580913	8_8580913	19.6453	122.727	0
8307065	8	8703041	8_8703041	19.6453	120.004	0
8318842	8	8951557	8_8951557	21.0252	122.727	0
SNP-8.9088487.	8	9089484	8_9089484	21.0252	122.727	0
8331918	8	9289473	8_9289473	21.0252	128.388	0
8359826	8	9879168	8_9879168	22.4177	125.521	0
id8003309	8	10358484	8_10358484	22.4177	125.521	0
SNP-8.10570611.	8	10571608	8_10571608	22.8705	131.13	0
SNP-8.10591573.	8	10592570	8_10592570	23.7769	131.13	0
SNP-8.10591928.	8	10592925	8_10592925	24.2257	136.862	0
8396497	8	10650813	8_10650813	25.1238	136.862	0
8398114	8	10686024	8_10686024	25.1238	139.636	0
8413214	8	10956191	8_10956191	25.5666	133.879	0
8422650	8	11248949	8_11248949	26.0134	128.242	0
SNP-8.11529824.	8	11530820	8_11530820	26.4602	133.879	0
SNP-8.11535484.	8	11536480	8_11536480	26.4602	133.879	0
id8003624	8	11875479	8_11875479	26.4602	133.879	0
id8003626	8	11888511	8_11888511	26.4602	133.879	0
8459834	8	12077789	8_12077789	26.4602	133.879	0
8463184	8	12145970	8_12145970	26.4602	133.879	0
8485808	8	12714993	8_12714993	26.4602	133.879	0
id8003711	8	12723619	8_12723619	26.4602	133.879	0
8487153	8	12747069	8_12747069	26.4602	133.879	0
8494627	8	12912926	8_12912926	26.907	128.242	0
8503394	8	13017690	8_13017690	27.3538	133.879	0
8513312	8	13357738	8_13357738	27.3538	133.879	0
id8003808	8	13911622	8_13911622	27.3538	133.879	0
8541445	8	13916210	8_13916210	27.3538	133.879	0
8541513	8	13920333	8_13920333	27.3538	133.879	0
8545780	8	14046411	8_14046411	27.3538	133.879	0
id8003833	8	14058099	8_14058099	27.3538	133.879	0
8573491	8	14799421	8_14799421	27.3538	130.97	0
8576234	8	14876248	8_14876248	27.7986	125.427	0
SNP-8.15014239.	8	15016954	8_15016954	28.2434	130.97	0
ud8000972	8	15155124	8_15155124	28.2434	130.97	0
8591876	8	15234860	8_15234860	28.2434	130.97	0
SNP-8.15277461.	8	15280176	8_15280176	28.2434	130.97	0
SNP-8.15316444.	8	15319159	8_15319159	28.2434	130.97	0
SNP-8.15316615.	8	15319330	8_15319330	28.2434	130.97	0
id8004111	8	15355286	8_15355286	28.2434	130.97	0
8599257	8	15439243	8_15439243	28.2434	130.97	0
SNP-8.15441499.	8	15444214	8_15444214	28.2434	130.97	0
SNP-8.15569260.	8	15571975	8_15571975	28.6842	136.633	0
SNP-8.15590174.	8	15592889	8_15592889	28.6842	136.633	0
SNP-8.15605144.	8	15607859	8_15607859	28.6842	136.633	0
SNP-8.15619850.	8	15622565	8_15622565	28.6842	136.633	0
8608433	8	15666434	8_15666434	29.5666	136.633	0
8611383	8	15738050	8_15738050	30.4412	148.318	0
8638449	8	16394577	8_16394577	32.2322	128.242	0
ud8001065	8	16454443	8_16454443	32.6789	133.879	0
ud8001072	8	16555798	8_16555798	32.6789	133.879	0
SNP-8.16682935.	8	16685650	8_16685650	32.6789	120.032	0
SNP-8.17573011.	8	17575726	8_17575726	34.4864	133.879	0
SNP-8.17619617.	8	17622331	8_17622331	34.4864	133.879	0
8747771	8	18585825	8_18585825	37.239	136.633	0
8757429	8	18746374	8_18746374	37.6779	145.2	0
8764880	8	18915639	8_18915639	38.9851	142.157	0
SNP-8_18954518	8	18957232	8_18957232	38.9851	142.157	0
id8005020	8	18966446	8_18966446	38.9851	142.157	0
SNP-8.19049738.	8	19052452	8_19052452	38.9851	136.29	0
8770857	8	19089859	8_19089859	38.9851	142.157	0
8784250	8	19384630	8_19384630	38.9851	139.393	0
id8005186	8	19439111	8_19439111	38.9851	139.393	0
8787864	8	19446140	8_19446140	38.9851	139.393	0
SNP-8.19448470.	8	19451184	8_19451184	38.9851	139.393	0
8788541	8	19460295	8_19460295	38.9851	139.393	0
SNP-8.19577200.	8	19579914	8_19579914	39.4164	145.2	0
8795799	8	19622753	8_19622753	39.4164	145.2	0
id8005361	8	19833599	8_19833599	40.2872	130.846	0
8808054	8	19895658	8_19895658	40.2872	130.846	0
8814605	8	20030031	8_20030031	40.2872	130.846	0
8815450	8	20045845	8_20045845	40.2872	130.846	0
8815799	8	20053642	8_20053642	40.2872	130.846	0
SNP-8.20303513.	8	20306227	8_20306227	40.2872	130.846	0
SNP-8.20347609.	8	20350323	8_20350323	40.2872	130.846	0
SNP-8.20357445.	8	20360159	8_20360159	40.2872	130.846	0
SNP-8.20357504.	8	20360218	8_20360218	40.2872	130.846	0
8834914	8	20536561	8_20536561	40.2872	130.846	0
8842866	8	20754715	8_20754715	40.7243	125.366	0
SNP-8_20808909	8	20811623	8_20811623	40.7243	125.366	0
SNP-8.21082105.	8	21084819	8_21084819	42.0549	139.393	0
8852910	8	21106620	8_21106620	42.0549	139.393	0
SNP-8.21135811.	8	21138525	8_21138525	42.4863	145.2	0
id8005841	8	21140567	8_21140567	42.4863	145.2	0
8858101	8	21271519	8_21271519	42.9233	136.633	0
8860765	8	21337998	8_21337998	43.8256	122.727	0
8865648	8	21498440	8_21498440	43.8256	122.727	0
SNP-8.21498543.	8	21501257	8_21501257	43.8256	122.727	0
id8006032	8	21540079	8_21540079	43.8256	125.427	0
SNP-8.21640644.	8	21643358	8_21643358	44.724	125.427	0
8873873	8	21773808	8_21773808	44.724	125.427	0
8874884	8	21797971	8_21797971	44.724	125.427	0
SNP-8_21872810	8	21875524	8_21875524	45.1729	120.004	0
8877791	8	21882416	8_21882416	45.1729	120.004	0
SNP-8.21989567.	8	21992281	8_21992281	45.6278	122.727	0
8882427	8	22085984	8_22085984	45.6278	122.727	0
8891867	8	22394133	8_22394133	46.9884	142.716	0
id8006511	8	22621016	8_22621016	49.2593	139.636	0
SNP-8.22832998.	8	22835712	8_22835712	49.2593	139.636	0
8904874	8	22924450	8_22924450	49.2593	139.636	0
SNP-8.23214065.	8	23216779	8_23216779	49.6982	145.515	0
8922165	8	23546811	8_23546811	49.6982	142.716	0
id8006748	8	23626782	8_23626782	49.6982	142.716	0
id8006751	8	23652821	8_23652821	49.6982	142.716	0
id8006789	8	24125399	8_24125399	51.0838	134.093	0
id8006792	8	24128013	8_24128013	51.0838	134.093	0
SNP-8.24280386.	8	24283101	8_24283101	51.0838	131.329	0
SNP-8.24887937.	8	24890652	8_24890652	54.0135	109.369	0
8956374	8	24903648	8_24903648	54.0135	109.369	0
8959207	8	25004745	8_25004745	54.0135	109.369	0
8961672	8	25082300	8_25082300	54.0135	109.369	0
SNP-8.25088782.	8	25091497	8_25091497	54.0135	109.369	0
8964581	8	25157676	8_25157676	54.0135	109.369	0
8989835	8	26020138	8_26020138	56.0124	99.1412	0
8991729	8	26074700	8_26074700	56.0124	99.1412	0
SNP-8.26195564.	8	26198279	8_26198279	57.9723	106.909	0
id8007210	8	26316287	8_26316287	57.9723	106.909	0
SNP-8.26378241.	8	26380956	8_26380956	57.9723	109.429	0
9010484	8	26773740	8_26773740	58.9223	104.453	0
SNP-8.26808476.	8	26811191	8_26811191	58.9223	104.453	0
SNP-8.26824678.	8	26827393	8_26827393	58.9223	102.059	0
id8007352	8	26908760	8_26908760	59.8591	92.4593	0
SNP-8.26919471.	8	26922186	8_26922186	59.8591	92.4593	0
9016485	8	26951088	8_26951088	60.3314	87.837	0
9035803	8	27450861	8_27450861	61.7934	94.6854	0
9035961	8	27454970	8_27454970	62.2702	96.9697	0
9037125	8	27492537	8_27492537	63.2293	101.879	0
9041377	8	27701380	8_27701380	63.6971	106.909	0
id8007745	8	27809876	8_27809876	64.647	104.31	0
id8007802	8	27917887	8_27917887	65.117	112.061	0
SNP-8.28006338.	8	28009053	8_28009053	65.5804	106.909	0
9049928	8	28058830	8_28058830	65.5804	104.31	0
id8007977	8	28377609	8_28377609	65.5804	106.806	0
id9000174	9	822892	9_822892	0	64.7949	0
9096255	9	855638	9_855638	0	64.7949	0
SNP-9.872287.	9	873288	9_873288	0	64.7949	0
ud9000041	9	905983	9_905983	0	64.7949	0
id9000214	9	919029	9_919029	0	64.7949	0
SNP-9.979962.	9	980963	9_980963	0	64.7949	0
9104104	9	1051478	9_1051478	0	64.7949	0
SNP-9.1156455.	9	1157456	9_1157456	0.4934	68.7509	0
SNP-9.1182288.	9	1183289	9_1183289	0.4934	68.7509	0
SNP-9.1324936.	9	1325937	9_1325937	0.4934	68.7509	0
id9000452	9	1501845	9_1501845	0.4934	68.7509	0
SNP-9.1667547.	9	1668548	9_1668548	0.4934	68.7509	0
SNP-9.1726511.	9	1727512	9_1727512	0.4934	68.7509	0
SNP-9.1805516.	9	1806517	9_1806517	0.4934	68.7509	0
id9000571	9	1987123	9_1987123	0.4934	68.7509	0
SNP-9.2297547.	9	2298548	9_2298548	0.4934	68.7509	0
SNP-9.2362782.	9	2363783	9_2363783	0.4934	68.7509	0
9154449	9	2493828	9_2493828	0.4934	68.7509	0
SNP-9.3374559.	9	3375560	9_3375560	0.4934	68.7509	0
9189930	9	3454300	9_3454300	0.4934	68.7509	0
id9000821	9	3466647	9_3466647	0.4934	68.7509	0
9191137	9	3494560	9_3494560	0.4934	68.7509	0
9207431	9	3973083	9_3973083	0.4934	68.7509	0
SNP-9.3993049.	9	3994050	9_3994050	0.4934	68.7509	0
9211342	9	4065788	9_4065788	0.4934	68.7509	0
9215962	9	4162165	9_4162165	0.4934	68.7509	0
9220214	9	4247652	9_4247652	0.4934	68.7509	0
rd9002595	9	4939911	9_4939911	0.982	72.8242	0
9250295	9	4991916	9_4991916	0.982	72.8242	0
9268218	9	5381111	9_5381111	1.9904	64.2734	0
9277566	9	5609706	9_5609706	2.4938	68.2584	0
id9001533	9	5922125	9_5922125	2.9997	70.0606	0
9293837	9	5986004	9_5986004	2.9997	70.0606	0
id9001614	9	6044317	9_6044317	2.9997	70.0606	0
id9001699	9	6252407	9_6252407	4.0131	70.0606	0
9305671	9	6257447	9_6257447	4.0131	70.0606	0
SNP-9.6265280.	9	6266281	9_6266281	4.0131	70.0606	0
9311693	9	6360984	9_6360984	4.0131	70.0606	0
SNP-9.6656191.	9	6657192	9_6657192	4.0131	70.0606	0
id9002027	9	7005319	9_7005319	7.643	89.6897	0
id9002049	9	7052846	9_7052846	7.643	89.6897	0
SNP-9.7093316.	9	7094317	9_7094317	7.643	89.6897	0
9361710	9	7338273	9_7338273	7.643	89.6897	0
9367019	9	7432853	9_7432853	7.643	89.6897	0
9368684	9	7478487	9_7478487	7.643	89.6897	0
SNP-9.7742199.	9	7743200	9_7743200	8.129	96.7597	0
SNP-9.7798653.	9	7799654	9_7799654	8.129	96.7597	0
9409284	9	8511436	9_8511436	11.7161	89.6897	0
SNP-9.8514796.	9	8515797	9_8515797	11.7161	89.6897	0
id9002547	9	8565429	9_8565429	11.7161	89.6897	0
SNP-9.8690658.	9	8691660	9_8691660	12.6943	89.6897	0
id9002563	9	8713219	9_8713219	12.6943	89.6897	0
9422380	9	8851945	9_8851945	12.6943	84.7412	0
SNP-9.8972137.	9	8973139	9_8973139	13.1975	80.1922	0
9435059	9	9102282	9_9102282	14.7269	78.5455	0
SNP-9_9229512	9	9230514	9_9230514	16.2185	82.9697	0
9447279	9	9324648	9_9324648	16.2185	82.9697	0
id9002721	9	9626056	9_9626056	16.2185	82.9697	0
9459070	9	9628298	9_9628298	16.2185	82.9697	0
9464222	9	9778764	9_9778764	16.2185	82.9697	0
9466659	9	9834510	9_9834510	16.7094	78.5455	0
SNP-9.9978502.	9	9979504	9_9979504	16.7094	76.1724	0
9479757	9	10119114	9_10119114	17.7073	85.0613	0
SNP-9.10233598.	9	10234600	9_10234600	17.7073	85.0613	0
9489255	9	10324014	9_10324014	17.7073	85.0613	0
9527688	9	11237877	9_11237877	18.7001	94.6854	0
9535044	9	11430118	9_11430118	18.7001	94.6854	0
9546046	9	11673739	9_11673739	18.7001	94.6854	0
9552826	9	11841686	9_11841686	19.1701	99.5094	0
id9003183	9	11848827	9_11848827	19.1701	99.5094	0
id9003188	9	11850767	9_11850767	19.1701	101.879	0
9585181	9	12722353	9_12722353	23.1053	128.242	0
9592671	9	12902582	9_12902582	24.0076	125.427	0
id9003598	9	13016795	9_13016795	24.0076	128.133	0
9614152	9	13555732	9_13555732	24.8979	136.633	0
SNP-9.13621481.	9	13622483	9_13622483	24.8979	139.393	0
9617620	9	13625463	9_13625463	24.8979	139.393	0
SNP-9.13655073.	9	13656075	9_13656075	24.8979	139.393	0
SNP-9.13705926.	9	13706928	9_13706928	24.8979	139.393	0
c9p13985040	9	13985041	9_13985041	25.7612	147.989	0
9638649	9	14254181	9_14254181	25.7612	145.2	0
9641827	9	14351297	9_14351297	25.7612	147.989	0
SNP-9.14407477.	9	14408479	9_14408479	25.7612	147.989	0
SNP-9.14518321.	9	14519323	9_14519323	25.7612	147.989	0
9647666	9	14532090	9_14532090	25.7612	147.989	0
id9004072	9	14688587	9_14688587	26.6208	136.443	0
9655207	9	14767469	9_14767469	26.6208	136.443	0
9657687	9	14851680	9_14851680	26.6208	136.443	0
9661733	9	14970609	9_14970609	27.4804	150.783	0
9664311	9	15043573	9_15043573	28.329	139.188	0
SNP-9.15125804.	9	15126806	9_15126806	28.329	139.188	0
9670034	9	15228849	9_15228849	28.329	139.188	0
9670305	9	15236075	9_15236075	28.753	144.928	0
SNP-9.15251364.	9	15252366	9_15252366	28.753	144.928	0
9675929	9	15399656	9_15399656	28.753	144.928	0
9676425	9	15414541	9_15414541	28.753	144.928	0
9686077	9	15685191	9_15685191	28.753	142.157	0
9688613	9	15752720	9_15752720	28.753	139.393	0
SNP-9.15766944.	9	15767946	9_15767946	28.753	142.157	0
id9004843	9	15998354	9_15998354	29.1788	147.989	0
id9004978	9	16325535	9_16325535	29.6046	142.157	0
9708423	9	16387781	9_16387781	29.6046	142.157	0
SNP-9.16389183.	9	16390185	9_16390185	29.6046	142.157	0
SNP-9.16626773.	9	16627775	9_16627775	30.4568	153.938	0
9732113	9	17126178	9_17126178	32.1633	153.938	0
id9005501	9	17184182	9_17184182	32.1633	153.938	0
id9005523	9	17213044	9_17213044	32.1633	153.938	0
9739786	9	17346299	9_17346299	32.1633	153.938	0
SNP-9.17476714.	9	17477716	9_17477716	33.0117	157.17	0
id9005943	9	17654153	9_17654153	33.0117	157.17	0
9752142	9	17736891	9_17736891	33.0117	154.341	0
9753048	9	17767194	9_17767194	33.0117	154.341	0
9753845	9	17793493	9_17793493	33.0117	154.341	0
9754613	9	17825830	9_17825830	33.0117	154.341	0
9757088	9	17917984	9_17917984	33.4375	160.483	0
9757924	9	17948535	9_17948535	33.4375	160.483	0
id9006234	9	18088340	9_18088340	33.4375	163.333	0
SNP-9.18155407.	9	18156409	9_18156409	33.4375	163.333	0
id9006361	9	18361804	9_18361804	33.4375	163.333	0
9771256	9	18465640	9_18465640	33.4375	160.483	0
9774078	9	18596275	9_18596275	33.4375	160.483	0
9777701	9	18713763	9_18713763	33.4375	160.483	0
9786360	9	18983637	9_18983637	34.7162	169.615	0
9788010	9	19032407	9_19032407	34.7162	169.615	0
SNP-9.19037939.	9	19038940	9_19038940	34.7162	169.615	0
9788558	9	19065062	9_19065062	34.7162	169.615	0
9788764	9	19071881	9_19071881	34.7162	169.615	0
SNP-9.19236017.	9	19236428	9_19236428	34.7162	166.745	0
9794798	9	19263838	9_19263838	34.7162	166.745	0
SNP-9.19288629.	9	19289040	9_19289040	34.7162	166.745	0
id9006947	9	19336630	9_19336630	35.1348	173.127	0
id9006953	9	19338953	9_19338953	35.1348	173.127	0
id9006988	9	19489803	9_19489803	35.1348	173.127	0
SNP-9.19563980.	9	19564391	9_19564391	35.9724	173.127	0
9805325	9	19650382	9_19650382	35.9724	169.615	0
9809545	9	19798292	9_19798292	36.3945	160.483	0
9815257	9	19967561	9_19967561	36.3945	160.483	0
wd9002310	9	20193617	9_20193617	36.3945	163.333	0
SNP-9.20240069.	9	20240551	9_20240551	36.3945	163.333	0
9831169	9	20482091	9_20482091	37.2358	163.333	0
SNP-9.20491962.	9	20492444	9_20492444	37.2358	163.333	0
9833069	9	20547765	9_20547765	37.2358	163.333	0
9833526	9	20567152	9_20567152	37.2358	163.333	0
9835761	9	20682114	9_20682114	38.5091	157.17	0
id9007180	9	20834777	9_20834777	38.5091	157.17	0
id9007287	9	21215424	9_21215424	40.7195	136.633	0
9851330	9	21289966	9_21289966	40.7195	136.633	0
9858839	9	21612758	9_21612758	42.0618	142.416	0
SNP-9.21729062.	9	21729544	9_21729544	42.9364	145.2	0
9863532	9	21802016	9_21802016	43.3677	139.393	0
SNP-9.22103641.	9	22104123	9_22104123	45.1349	151.126	0
ud9001393	9	22310234	9_22310234	45.9981	139.393	0
SNP-9.22391891.	9	22392373	9_22392373	45.9981	139.393	0
id9007743	9	22408017	9_22408017	45.9981	139.393	0
SNP-10.70208.	10	71209	10_71209	0	137.133	0
SNP-10.87319.	10	88320	10_88320	0	137.133	0
9904928	10	277034	10_277034	0	137.133	0
SNP-10.406550.	10	407551	10_407551	0	137.133	0
SNP-10.468450ag.	10	469475	10_469475	0	137.133	0
SNP-10.682235.	10	683260	10_683260	0	137.133	0
9931943	10	838981	10_838981	0	137.133	0
SNP-10.847670.	10	848695	10_848695	0	137.133	0
SNP-10.850777.	10	851802	10_851802	0	137.133	0
9940518	10	997116	10_997116	0	137.133	0
[truncated: 592 more rows]

## Sheet: Table S5
Suppplementary Table S5. Summary of the candidate genes affecting heading date and plant height which co-located in the RIL or BIL QTL intervals for heading date and plant height.
QTL	Chr.	QTL interval (Mb) a	Gene symbol b	Position (Mb) c	Loc ID d	Citation
Krasnodarskij 3352 × Carolino 164 RIL population
Heading date
qHD2-1	2	5.56 - 5.84
qHD2-2	2	7.15 - 7.24
qHD3	3	31.02 - 31.20	OsMADS14	31.04	LOC_Os03g54160	Wei et al., 2020
qHD7	7	9.01 - 10.11	Ghd7	9.15	LOC_Os07g15770	Xue et al., 2008
Plant height
qPTHT1	1	38.05 - 38.28	ph1	38.26	LOC_Os01g65900	Kovi et al., 2011
qPTHT4-1	4	28.01 - 28.10	qPH1-4-1	27.44		Cui et al., 2004 e
qPTHT4-2	4	28.10 - 28.69	qPH1-4-1	27.44		Cui et al., 2004 e
qPTHT5-1	5	22.66 - 22.91		23.73	LOC_Os05g40384
qPTHT5-2	5	25.44 - 25.54	OsGA2ox4	25.52	LOC_Os05g43880	He et al., 2022
qPTHT7	7	8.32 - 8.81
qPTHT9-1	9	8.51 - 8.52
qPTHT9-2	9	9.33 - 9.78
(WIR 911 × Carolino164) × Carolino164 BIL population
Heading date
qHD3-1	3	0.73 - 0.85	Ehd4	0.72	LOC_Os03g02160	Gao et al., 2013
qHD3-2	3	5.06 - 5.54	OsIDD1	5.13	LOC_Os03g10140	Colasanti et al., 2006
			OsTPR075	5.27	LOC_Os03g10350	Zhang et al., 2022
qHD3-3	3	31.76 - 31.89	Hd6	31.51	LOC_Os03g55389	Takahashi et al., 2001
qHD6	6	9.32 - 11.10	Hd1	9.34	LOC_Os06g16370	Yano et al., 2000
Plant height
qPTHT4	4	22.23 - 22.44
qPTHT11	11	24.73 - 24.93
a The Mb position is based on the flanking markers which were closest to the cM position of the QTL region as defined by the QTL analysis and listed in Table 2.
b Gene nomenclature followed the standardized nomenclature for rice genes used in Oryzabase (Yamazaki et al., 2010). The Committee on Gene Symbolization, Nomenclature and Linkage gene symbol was used, if available.
c The pseudomolecule Mb position of the candidate gene in the Rice Genome Annotation Project Release 7 (Kawahara et al., 2013).
d Rice Genome Annotation Project locus identifier for the candidate gene (Kawahara et al., 2013).
e Cui, K., Peng, S., Ying, Y., Yu, S., and Xu, C. (2004). Molecular dissection of the relationship among tiller number, plant height and heading date in rice. Plant Prod Sci. 7, 309–318. doi: 10.1626/pps.7.309

## Sheet: TableS6
Supplementary Table S6. High impact SNP variants in heading date and plant height genes
Chr.	Gene Annotation	Locus ID	SNP ID	Nucleotide Change	Impact
1	ph1	LOC_Os01g65900	vg01_38262959	G>A	Cys377Arg a
3	Ehd4	LOC_Os03g02160	vg03_00719540	GGGA>G	Glu650fs b
3	OsIDD1	LOC_Os03g10140	na	na	na
3	OsTPR075	LOC_Os03g10350	vg03_05279699	T>A	Asn227Tyr c
3	OsMADS14	LOC_Os03g54160	na	na	na
3	Hd6	LOC_Os03g55389	vg03_31510021	A>G	Leu117Leu a
3	Hd16	LOC_Os03g57940	vg06_09338004	CTT>C	Phe279fs b
5	OsGAox4	LOC_Os05g43880	vg05_25515565	A>T	Tyr185Asn a
6	Hd1	LOC_Os06g16370	vg06_09338004	CTT>C	Phe279fs b
7	Ghd7	LOC_Os07g15770	vg07_9154664	C>A	stop_gained a
a variant in Krasnodarskij 3352
b variant in Carolino 164
c variant in WIR 911
fs: frame shift
na: not available

## Sheet: Table S7
Suppplementary Table S7. Overlap between RIL or BIL QTL intervals listed on the left side and GWAS-QTL intervals identified in the Rice Mini-core Collection (RMC) and Rice Diversity Panel 1 (RDP1) which are listed on the right side. The GWAS-QTL found in the complete panel are designated as "ALL" and those found in a subgroup are designated as the panel and the subgroup Japonica (JAP), Indica (IN…
RIL/BIL set	Trait name	Chr.	Left marker	Right marker		Set	Chr.	Left marker	Right marker	Panel	Trait Name	Data Source
RIL	EL_BLUP	1	41191016	41542101		GWAS	1	40801147	41089199	RDP1-ALL	LTSS12	Shimoyama et al. (2020)
						GWAS	1	41162020	41262020	RMC-ALL	LTSS_allLS	Schläppi et al. (2017); Huggins et al. (2019)
BIL	LTSS_percent	3	26809659	27066394		GWAS	3	26648821	27205863	RMC-ALL	LTSS_2011LS	Schläppi et al. (2017); Huggins et al. (2019)
BIL	LTSS_logit	3	26809659	27066394		GWAS	3	26963192	27812457	RDP1-ALL	LTSS12	Shimoyama et al. (2020)
						GWAS	3	26963192	27812457	RDP1-IND/JAP	LTSS12	Shimoyama et al. (2020)
						GWAS	3	27015988	27200601	RMC-ALL	LTSS_allLS	Schläppi et al. (2017); Huggins et al. (2019)
BIL	LTSS_logit	3	28550315	28987713		GWAS	3	28405449	28648149	RMC-IND/AUS	LTSS_2011LS	Schläppi et al. (2017); Huggins et al. (2019)
RIL	LTSS_logit	4	17467268	17656765		GWAS	4	17046506	17573726	RDP1-IND/JAP	LTSS10	Shimoyama et al. (2020)
						GWAS	4	17510900	17610900	RMC-ALL	LTSS_2011LS	Schläppi et al. (2017); Huggins et al. (2019)
BIL	LTSS_logit	6	1867779	1928403		GWAS	6	800000	2800000	RMC	PGC	Schläppi et al. (2017)
RIL	LTSS_logit	6	1867779	1928403		GWAS	6	1721576	1821576	RMC-AUS	LTSS_2016LS	Schläppi et al. (2017); Huggins et al. (2019)
BIL	LTSS_percent	6	2548278	2747409		GWAS	6	800000	2800000	RMC	PGC	Schläppi et al. (2017)
						GWAS	6	2412183	2707767	RDP1-ALL	LTSS4	Shimoyama et al. (2020)
						GWAS	6	2640683	2740683	RMC-AUS	LTSS_2011LS	Schläppi et al. (2017); Huggins et al. (2019)
RIL	EL_BLUP	6	2783620	2871279		GWAS	6	800000	2800000	RMC-AUS	PGC	Schläppi et al. (2017)
						GWAS	6	2876201	2976201	RMC-AUS	LTSS_2016LS	Schläppi et al. (2017); Huggins et al. (2019)
RIL	EL_BLUP	6	25732013	25955603		GWAS	6	25999493	26669288	RDP1-ALL	EL10	Shimoyama et al. (2020)
						GWAS	6	25708499	25808499	RMC-IND	LTSS_2012LS	Schläppi et al. (2017); Huggins et al. (2019)
BIL	LTSS_logit	6	27371995	27761109		GWAS	6	26847729	27803823	RDP1-ALL	LTSS12	Shimoyama et al. (2020)
						GWAS	6	27387015	27487015	RMC-IND	LTSS_2016LS	Schläppi et al. (2017); Huggins et al. (2019)
						GWAS	6	27600000	29600000	RMC	LTSS	Schläppi et al. (2017)
BIL	LTSS_percent	6	28023780	28061782		GWAS	6	27600000	29600000	RMC	LTSS	Schläppi et al. (2017)
						GWAS	6	27803823	28714488	RDP1-IND/JAP	LTSS12	Shimoyama et al. (2020)
						GWAS	6	28048867	28166844	RMC-IND	LTSS_2016LS	Schläppi et al. (2017); Huggins et al. (2019)
BIL	EL_percent	8	528441	658032		GWAS	8	636880	1409068	RDP1-IND/JAP	LTSS12	Shimoyama et al. (2020)
						GWAS	8	590466	690466	RMC-AUS	LTSS_2016LS	Schläppi et al. (2017); Huggins et al. (2019)
BIL	LTSS_logit	8	4603854	4699206		GWAS	8	4409763	5060164	RDP1-ALL	LTSS12	Shimoyama et al. (2020)
						GWAS	8	4357636	4689860	RMC-ALL	LTSS_allLS	Schläppi et al. (2017); Huggins et al. (2019)
RIL	LTSS_logit	8	16685650	17516403		GWAS	8	16374018	16896911	RDP1-ALL	LTSS12	Shimoyama et al. (2020)
						GWAS	8	17212548	17312548	RMC-AUS	LTSS_2016LS	Schläppi et al. (2017); Huggins et al. (2019)
RIL	LTSS_percent	8	17519331	17575726		GWAS	8	17460201	18182838	RDP1-ALL	LTSS4	Shimoyama et al. (2020)
						GWAS	8	17531166	17688634	RDP1-IND/JAP	LTSS8	Shimoyama et al. (2020)
						GWAS	8	17564742	17664742	RMC-ALL	LTSS_2011LS	Schläppi et al. (2017); Huggins et al. (2019)
RIL	LTSS_percent	11	5027261	5339007		GWAS	11	4710000	6710000	RMC	LTSS	Schläppi et al. (2017)
RIL	LTSS_logit	11	5027261	5339007		GWAS	11	4917950	5365756	RDP1-IND/AUS	LTSS8	Shimoyama et al. (2020)
						GWAS	11	5154538	5255300	RMC-ALL	LTSS_allLS	Schläppi et al. (2017); Huggins et al. (2019)
						GWAS	11	5278235	5378235	RMC-AUS	LTSS_2016LS	Schläppi et al. (2017); Huggins et al. (2019)

## Sheet: Table S8
Suppplementary Table S8. Cold temperature regulation of RIL/BIL QTL associated candidate genes. The 22 candidate genes are highlighted in yellow and the expression data reported by Yu et al. (2022) is listed below the gene and highlighted in green. The significant difference was confirmed by t-test as shown on the right.
LOC_Os01g71240
Sample	SampleName	LOC_OS01G71240	Tissue	Cultivar	Genotype	Treatment	Project	TotalReads	UniquelyMappedRate	ReleaseDate		4°C-0h	4°C-12h
SRX7859201	253-0h-1	0.6	bud	ce253	--	4 °C-0h	PRJNA610422	23952828	0.8098	2020-03-06	ce253	0.6
SRX7859202	253-0h-2	0.9	bud	ce253	--	4 °C-0h	PRJNA610422	25063447	0.7772	2020-03-06		0.9	2.6
SRX7859213	253-0h-3	1	bud	ce253	--	4 °C-0h	PRJNA610422	25655285	0.7823	2020-03-06		1	4.2
SRX7859203	253-12h-2	2.6	bud	ce253	--	4 °C-12h	PRJNA610422	27430450	0.7654	2020-03-06		0.833333	3.4
SRX7859204	253-12h-3	4.2	bud	ce253	--	4 °C-12h	PRJNA610422	23164587	0.7638	2020-03-06		t-test	0.185625
SRX7859208	Y12-4-0h-1	0.9	bud	Y12-4	--	4 °C-0h	PRJNA610422	29162793	0.8198	2020-03-06
SRX7859209	Y12-4-0h-2	1.4	bud	Y12-4	--	4 °C-0h	PRJNA610422	30202787	0.8232	2020-03-06		4°C-0h	4°C-6h	4°C-12h	4°C-24h
SRX7859210	Y12-4-0h-3	1.6	bud	Y12-4	--	4 °C-0h	PRJNA610422	29184269	0.8207	2020-03-06	Y12-4	0.9	4.5	4.8	7.6		s
SRX7859215	Y12-4-6h-1	4.5	bud	Y12-4	--	4 °C-6h	PRJNA610422	31107123	0.8071	2020-03-06		1.4	4	5.3	7.1
SRX7859216	Y12-4-6h-2	4	bud	Y12-4	--	4 °C-6h	PRJNA610422	34356953	0.8277	2020-03-06		1.6	2.9	5.2	7.5
SRX7859217	Y12-4-6h-3	2.9	bud	Y12-4	--	4 °C-6h	PRJNA610422	33008678	0.819	2020-03-06		1.3	3.8	5.1	7.4
SRX7859218	Y12-4-12h-1	4.8	bud	Y12-4	--	4 °C-12h	PRJNA610422	31687313	0.8277	2020-03-06		t-test	0.0205234	0.000213677	3.82111e-05
SRX7859219	Y12-4-12h-2	5.3	bud	Y12-4	--	4 °C-12h	PRJNA610422	28077043	0.8175	2020-03-06
SRX7859220	Y12-4-12h-3	5.2	bud	Y12-4	--	4 °C-12h	PRJNA610422	27521427	0.8067	2020-03-06
SRX7859221	Y12-4-24h-1	7.6	bud	Y12-4	--	4 °C-24h	PRJNA610422	32136396	0.8141	2020-03-06
SRX7859222	Y12-4-24h-2	7.1	bud	Y12-4	--	4 °C-24h	PRJNA610422	22697748	0.8229	2020-03-06
SRX7859223	Y12-4-24h-3	7.5	bud	Y12-4	--	4 °C-24h	PRJNA610422	24992749	0.8137	2020-03-06
Sample	SampleName	LOC_OS01G71240	Tissue	Cultivar	Genotype	Treatment	Project	TotalReads	UniquelyMappedRate	ReleaseDate		warm	cold
SRX993731	control	3.6	anther	Y58S	--	control	PRJNA281699	34855056	0.8517	2015-04-22	Y58S	3.6	1.1
SRX993834	control	3.8	anther	Y58S	--	control	PRJNA281699	30793853	0.8464	2015-04-22		3.8	0.9
SRX995586	low temperature	1.1	anther	Y58S	--	cold	PRJNA281699	36880222	0.8589	2015-04-23		3.7	1
SRX996331	low temperature	0.9	anther	Y58S	--	cold	PRJNA281699	34720879	0.8564	2015-04-22		t-test	0.00273225
LOC_Os06g06050
Sample	SampleName	LOC_OS06G06050	Tissue	Cultivar	Genotype	Treatment	Project	TotalReads	UniquelyMappedRate	ReleaseDate			25℃ 24h	13℃ 24h
SRX3867577	LTH-13℃-rep1	9.2	stem and leaf	Lijiangxintuanheigu (LTH)	--	13℃ 24h	PRJNA448164	23234022	0.8775	2019-03-31	Lijiangxintuanheigu (LTH)		31.5	9.2
SRX3867578	LTH-13℃-rep2	9.1	stem and leaf	Lijiangxintuanheigu (LTH)	--	13℃ 24h	PRJNA448164	23285611	0.6773	2019-03-31			31.6	9.1
SRX3867579	LTH-25℃-rep1	31.5	stem and leaf	Lijiangxintuanheigu (LTH)	--	25℃ 24h	PRJNA448164	22488112	0.8785	2019-03-31			31.55	9.15
SRX3867580	LTH-25℃-rep2	31.6	stem and leaf	Lijiangxintuanheigu (LTH)	--	25℃ 24h	PRJNA448164	24244919	0.6777	2019-03-31			t-test	9.96477e-06
Sample	SampleName	LOC_OS06G06050	Tissue	Cultivar	Genotype	Treatment	Project	TotalReads	UniquelyMappedRate	ReleaseDate
SRX3633154	CTR sample 2 under control treatment	35	leaf	--	CTR genotype	control	PRJNA430015	29681932	0.8815	2018-01-31		control	cold	control	cold
SRX3633164	CTR sample 1 under control treatment	32.2	leaf	--	CTR genotype	control	PRJNA430015	32776562	0.8807	2018-01-31		35	15.6	47	12.7
SRX3633158	CTR sample 2 under cold stress	15.6	leaf	--	CTR genotype	cold stress	PRJNA430015	28628367	0.8569	2018-01-31		32.2	19.5	45.8	11.4
SRX3633168	CTR sample 1 under cold stress	19.5	leaf	--	CTR genotype	cold stress	PRJNA430015	33696492	0.8582	2018-01-31		33.6	17.55	46.4	12.05
SRX3633155	SCR sample 2 under control treatment	47	leaf	--	SCR genotype	control	PRJNA430015	27328422	0.8451	2018-01-31		t-test	0.0276057	t-test	0.000688282
SRX3633165	SCR sample 1 under control treatment	45.8	leaf	--	SCR genotype	control	PRJNA430015	28402629	0.8459	2018-01-31
SRX3633159	SCR sample 2 under cold stress	12.7	leaf	--	SCR genotype	cold stress	PRJNA430015	28790052	0.8333	2018-01-31
SRX3633169	SCR sample 1 under cold stress	11.4	leaf	--	SCR genotype	cold stress	PRJNA430015	30020574	0.8218	2018-01-31
LOC_Os06g06080
Sample	SampleName	LOC_OS06G06080	Tissue	Cultivar	Genotype	Treatment	Project	TotalReads	UniquelyMappedRate	ReleaseDate		4°C-0h	4°C-24h
SRX7859201	253-0h-1	31.9	bud	ce253	--	4 °C-0h	PRJNA610422	23952828	0.8098	2020-03-06	ce253	31.9	7.8
SRX7859202	253-0h-2	22.5	bud	ce253	--	4 °C-0h	PRJNA610422	25063447	0.7772	2020-03-06		22.5	10.6
SRX7859213	253-0h-3	22.7	bud	ce253	--	4 °C-0h	PRJNA610422	25655285	0.7823	2020-03-06		22.7	10.7
SRX7859205	253-24h-1	7.8	bud	ce253	--	4 °C-24h	PRJNA610422	21223054	0.731	2020-03-06		25.7	9.7
SRX7859206	253-24h-2	10.6	bud	ce253	--	4 °C-24h	PRJNA610422	26326701	0.7475	2020-03-06		t-test	0.0271103
SRX7859207	253-24h-3	10.7	bud	ce253	--	4 °C-24h	PRJNA610422	25279300	0.7122	2020-03-06
Sample	SampleName	LOC_OS06G06080	Tissue	Cultivar	Genotype	Treatment	Project	TotalReads	UniquelyMappedRate	ReleaseDate			25℃ 24h	13℃ 24h	11℃ 24h
SRX3867575	LTH-11℃-rep1	10.2	stem and leaf	Lijiangxintuanheigu (LTH)	--	11℃ 24h	PRJNA448164	24184721	0.8114	2019-03-31	Lijiangxintuanheigu (LTH)		48	26.4	10.2
SRX3867576	LTH-11℃-rep2	13.4	stem and leaf	Lijiangxintuanheigu (LTH)	--	11℃ 24h	PRJNA448164	24623612	0.6216	2019-03-31			49.2	21.9	13.4
SRX3867577	LTH-13℃-rep1	26.4	stem and leaf	Lijiangxintuanheigu (LTH)	--	13℃ 24h	PRJNA448164	23234022	0.8775	2019-03-31			48.6	24.15	11.8
SRX3867578	LTH-13℃-rep2	21.9	stem and leaf	Lijiangxintuanheigu (LTH)	--	13℃ 24h	PRJNA448164	23285611	0.6773	2019-03-31			t-test	0.0447855	0.0136742
SRX3867579	LTH-25℃-rep1	48	stem and leaf	Lijiangxintuanheigu (LTH)	--	25℃ 24h	PRJNA448164	22488112	0.8785	2019-03-31
SRX3867580	LTH-25℃-rep2	49.2	stem and leaf	Lijiangxintuanheigu (LTH)	--	25℃ 24h	PRJNA448164	24244919	0.6777	2019-03-31
Sample	SampleName	LOC_OS06G06080	Tissue	Cultivar	Genotype	Treatment	Project	TotalReads	UniquelyMappedRate	ReleaseDate		30°C	16°C
SRX2369522	RNA-seq 30C rep1	38.6	leaf	Nipponbare	--	30°C	PRJNA354683	14242950	0.768	2017-07-11	Nipponbare	38.6	17.6
SRX2369523	RNA-seq 30C rep2	37.2	leaf	Nipponbare	--	30°C	PRJNA354683	15808921	0.7342	2017-07-11		37.2	20.9
SRX2369524	RNA-seq 16C rep1	17.6	leaf	Nipponbare	--	16°C	PRJNA354683	14242100	0.9168	2017-07-11		37.9	19.25
SRX2369525	RNA-seq 16C rep2	20.9	leaf	Nipponbare	--	16°C	PRJNA354683	15223675	0.7878	2017-07-11		t-test	0.0298321
LOC_Os06g06090
Sample	SampleName	LOC_OS06G06090	Tissue	Cultivar	Genotype	Treatment	Project	TotalReads	UniquelyMappedRate	ReleaseDate		25℃ 24h	13℃ 24h	11℃ 24h
SRX3867575	LTH-11℃-rep1	60.9	stem and leaf	Lijiangxintuanheigu (LTH)	--	11℃ 24h	PRJNA448164	24184721	0.8114	2019-03-31	Nipponbare	72	53.5	60.9
SRX3867576	LTH-11℃-rep2	58.9	stem and leaf	Lijiangxintuanheigu (LTH)	--	11℃ 24h	PRJNA448164	24623612	0.6216	2019-03-31		68.7	51.1	58.9
SRX3867577	LTH-13℃-rep1	53.5	stem and leaf	Lijiangxintuanheigu (LTH)	--	13℃ 24h	PRJNA448164	23234022	0.8775	2019-03-31		70.35	52.3	59.9
SRX3867578	LTH-13℃-rep2	51.1	stem and leaf	Lijiangxintuanheigu (LTH)	--	13℃ 24h	PRJNA448164	23285611	0.6773	2019-03-31		t-test	0.0164732	0.0485742
SRX3867579	LTH-25℃-rep1	72	stem and leaf	Lijiangxintuanheigu (LTH)	--	25℃ 24h	PRJNA448164	22488112	0.8785	2019-03-31
SRX3867580	LTH-25℃-rep2	68.7	stem and leaf	Lijiangxintuanheigu (LTH)	--	25℃ 24h	PRJNA448164	24244919	0.6777	2019-03-31
LOC_Os04g29680
Sample	SampleName	LOC_OS04G29680	Tissue	Cultivar	Genotype	Treatment	Project	TotalReads	UniquelyMappedRate	ReleaseDate			25℃ 24h	13℃ 24h	11℃ 24h
SRX3867575	LTH-11℃-rep1	6.9	stem and leaf	Lijiangxintuanheigu (LTH)	--	11℃ 24h	PRJNA448164	24184721	0.8114	2019-03-31	Lijiangxintuanheigu (LTH)		2.8	25	6.9
SRX3867576	LTH-11℃-rep2	9.3	stem and leaf	Lijiangxintuanheigu (LTH)	--	11℃ 24h	PRJNA448164	24623612	0.6216	2019-03-31			3.1	23	9.3
SRX3867577	LTH-13℃-rep1	25	stem and leaf	Lijiangxintuanheigu (LTH)	--	25℃ 24h	PRJNA448164	23234022	0.8775	2019-03-31			2.95	24	8.1
SRX3867578	LTH-13℃-rep2	23	stem and leaf	Lijiangxintuanheigu (LTH)	--	13℃ 24h	PRJNA448164	23285611	0.6773	2019-03-31			t-test	0.0269067	0.141057
SRX3867579	LTH-25℃-rep1	2.8	stem and leaf	Lijiangxintuanheigu (LTH)	--	25℃ 24h	PRJNA448164	22488112	0.8785	2019-03-31
SRX3867580	LTH-25℃-rep2	3.1	stem and leaf	Lijiangxintuanheigu (LTH)	--	25℃ 24h	PRJNA448164	24244919	0.6777	2019-03-31
LOC_Os04g29790
Sample	SampleName	LOC_OS04G29790	Tissue	Cultivar	Genotype	Treatment	Project	TotalReads	UniquelyMappedRate	ReleaseDate		control	Cold 6h
DRX005765	shoot control sample for Cold and Flood and Osmotic stress	22.7	shoot	Nipponbare	--	control	PRJDB2600	11600615	0.9587	2015-11-25	Nipponbare	22.7
DRX005766	shoot control sample for Cold and Flood and Osmotic stress	33.5	shoot	Nipponbare	--	control	PRJDB2600	7990780	0.7387	2015-11-25		33.5	1.7
DRX005767	shoot control sample for Cold and Flood and Osmotic stress	38.5	shoot	Nipponbare	--	control	PRJDB2600	12168168	0.8493	2015-11-25		38.5	1.4
DRX005775	shoot under 6 hours after Cold stress	1.7	shoot	Nipponbare	--	Cold 6h	PRJDB2600	5758572	0.7305	2015-11-25		36	1.55
DRX005776	shoot under 6 hours after Cold stress	1.4	shoot	Nipponbare	--	Cold 6h	PRJDB2600	11705634	0.9434	2015-11-25		t-test	0.0231903
LOC_Os06g04370
Sample	SampleName	LOC_OS06G04370	Tissue	Cultivar	Genotype	Treatment	Project	TotalReads	UniquelyMappedRate	ReleaseDate		4°C-0h	4°C-12h	4°C-24h
SRX7859208	Y12-4-0h-1	15.1	bud	Y12-4	--	4 °C-0h	PRJNA610422	29162793	0.8198	2020-03-06	Y12-4	15.1	5.7	3.5
SRX7859209	Y12-4-0h-2	13.7	bud	Y12-4	--	4 °C-0h	PRJNA610422	30202787	0.8232	2020-03-06		13.7	5.7	2.5
SRX7859210	Y12-4-0h-3	14.9	bud	Y12-4	--	4 °C-0h	PRJNA610422	29184269	0.8207	2020-03-06		14.9	6	3.2
SRX7859218	Y12-4-12h-1	5.7	bud	Y12-4	--	4 °C-12h	PRJNA610422	31687313	0.8277	2020-03-06		14.3	5.85	2.85
SRX7859219	Y12-4-12h-2	5.7	bud	Y12-4	--	4 °C-12h	PRJNA610422	28077043	0.8175	2020-03-06		t-test	0.00161561	7.05288e-05
SRX7859220	Y12-4-12h-3	6	bud	Y12-4	--	4 °C-12h	PRJNA610422	27521427	0.8067	2020-03-06
SRX7859221	Y12-4-24h-1	3.5	bud	Y12-4	--	4 °C-24h	PRJNA610422	32136396	0.8141	2020-03-06
SRX7859222	Y12-4-24h-2	2.5	bud	Y12-4	--	4 °C-24h	PRJNA610422	22697748	0.8229	2020-03-06
SRX7859223	Y12-4-24h-3	3.2	bud	Y12-4	--	4 °C-24h	PRJNA610422	24992749	0.8137	2020-03-06
Sample	SampleName	LOC_OS06G04370	Tissue	Cultivar	Genotype	Treatment	Project	TotalReads	UniquelyMappedRate	ReleaseDate		control	cold
SRX993731	control	4.4	anther	Y58S	--	control	PRJNA281699	34855056	0.8517	2015-04-22	Y58S	4.4	11.8
SRX993834	control	4.3	anther	Y58S	--	control	PRJNA281699	30793853	0.8464	2015-04-22		4.3	16.9
SRX995586	low temperature	11.8	anther	Y58S	--	cold	PRJNA281699	36880222	0.8589	2015-04-23		4.35	14.35
SRX996331	low temperature	16.9	anther	Y58S	--	cold	PRJNA281699	34720879	0.8564	2015-04-22		t-test	0.158831
LOC_Os06g04380
Sample	SampleName	LOC_OS06G04380	Tissue	Cultivar	Genotype	Treatment	Project	TotalReads	UniquelyMappedRate	ReleaseDate		control	cold
SRX1001488	control	34.4	anther	P64S	--	control	PRJNA281699	23560633	0.8421	2015-04-23	P64S	34.4	17.7
SRX1001735	control	36.2	anther	P64S	--	control	PRJNA281699	28208041	0.8439	2015-04-23		36.2	23.6
SRX995495	low temperature	17.7	anther	P64S	--	cold	PRJNA281699	34747422	0.8467	2015-04-22		35.3	20.65
SRX995544	low temperature	23.6	anther	P64S	--	cold	PRJNA281699	29758473	0.8617	2015-04-22		t-test	0.103145
Sample	SampleName	LOC_OS06G04380	Tissue	Cultivar	Genotype	Treatment	Project	TotalReads	UniquelyMappedRate	ReleaseDate
SRX6653044	Biomaterial_provider CKDN_3	34	root	Dongnong428	--	DN under control	PRJNA557063	18609186	0.7522	2019-08-06		control	low temp. stress		control	low temp. stress
SRX6653045	Biomaterial_provider CKDN_2	28	root	Dongnong428	--	DN under control	PRJNA557063	23469968	0.748	2019-08-06	Dongnong428	34
SRX6653046	Biomaterial_provider CKDN_1	30.4	root	Dongnong428	--	DN under control	PRJNA557063	19480850	0.745	2019-08-06		28	15.7	Songjing10	22.8	17.8
SRX6653047	Biomaterial_provider TDN_2	15.7	root	Dongnong428	--	low temperature stress	PRJNA557063	20072516	0.8278	2019-08-06		30.4	18.3		21.1	19.2
SRX6653048	Biomaterial_provider TDN_1	18.3	root	Dongnong428	--	low temperature stress	PRJNA557063	15424278	0.7203	2019-08-06		29.2	17		21.95	18.5
SRX6653049	Biomaterial_provider CKSJ_3	22.8	root	Songjing10	--	SJ under control	PRJNA557063	18720644	0.8121	2019-08-06		t-test	0.00797908		t-test	0.0926817
SRX6653050	Biomaterial_provider CKSJ_2	21.1	root	Songjing10	--	SJ under control	PRJNA557063	17306532	0.4418	2019-08-06
SRX6653051	Biomaterial_provider TSJ_1	17.8	root	Songjing10	--	low temperature stress	PRJNA557063	15701793	0.8667	2019-08-06
SRX6653052	Biomaterial_provider TDN_3	19.2	root	Dongnong428	--	low temperature stress	PRJNA557063	15964878	0.7732	2019-08-06
LOC_Os08g28710
Sample	SampleName	LOC_OS08G28710	Tissue	Cultivar	Genotype	Treatment	Project	TotalReads	UniquelyMappedRate	ReleaseDate		control	cold stress
SRX3633154	CTR sample 2 under control treatment	6	leaf	--	CTR genotype	control	PRJNA430015	29681932	0.8815	2018-01-31		6	102.2
SRX3633164	CTR sample 1 under control treatment	3.9	leaf	--	CTR genotype	control	PRJNA430015	32776562	0.8807	2018-01-31		3.9	80.4
SRX3633158	CTR sample 2 under cold stress	102.2	leaf	--	CTR genotype	cold stress	PRJNA430015	28628367	0.8569	2018-01-31		4.95	91.3
SRX3633168	CTR sample 1 under cold stress	80.4	leaf	--	CTR genotype	cold stress	PRJNA430015	33696492	0.8582	2018-01-31		t-test	0.0775548
Sample	SampleName	LOC_OS08G28710	Tissue	Cultivar	Genotype	Treatment	Project	TotalReads	UniquelyMappedRate	ReleaseDate
SRX2066874	No treatment	45.6	seedling	Japonica	--	control	PRJNA340947	53295552	0.7456	2018-06-14		control	Cold (4℃)
SRX2066875	No treatment	61	seedling	Japonica	--	control	PRJNA340947	40333965	0.2921	2018-06-14	Japonica	45.6	18.8
SRX2066876	No treatment	86	seedling	Japonica	--	control	PRJNA340947	53211651	0.7205	2018-06-14		61	12.1
SRX2066877	Cold (4℃)	18.8	seedling	Japonica	--	Cold (4℃)	PRJNA340947	43832786	0.7581	2018-06-14		86	27.2
SRX2066878	Cold (4℃)	12.1	seedling	Japonica	--	Cold (4℃)	PRJNA340947	44606719	0.6341	2018-06-14		73.5	19.65
SRX2066879	Cold (4℃)	27.2	seedling	Japonica	--	Cold (4℃)	PRJNA340947	73482664	0.6998	2018-06-14		t-test	0.0488808
LOC_Os11g09280				PRJNA448164
Sample	SampleName	LOC_OS11G09280	Tissue	Cultivar	Genotype	Treatment	Project	TotalReads	UniquelyMappedRate	ReleaseDate		control	4ºC 1 day	4ºC 6 day
SRX3783203	WT_1_0	87.7	leaf	japonicum	wild type	control	PRJNA437981	6726394	0.3011	2019-01-01	japonicum	87.7	287.2	231.7
SRX3783200	WT_2_0	160	leaf	japonicum	wild type	control	PRJNA437981	10605661	0.5142	2019-01-01		160	232.3	239.4
SRX3783197	WT_3_0	149.9	leaf	japonicum	wild type	control	PRJNA437981	11489466	0.5143	2019-01-01		149.9	234.8	167
SRX3783202	WT_1_1	287.2	leaf	japonicum	wild type	4ºC for 1 day	PRJNA437981	3657906	0.336	2019-01-01		154.95	233.55	203.2
SRX3783199	WT_2_1	232.3	leaf	japonicum	wild type	4ºC for 1 day	PRJNA437981	7851902	0.4084	2019-01-01		t-test	0.0161768	0.0676316
SRX3783196	WT_3_1	234.8	leaf	japonicum	wild type	4ºC for 1 day	PRJNA437981	8506227	0.4088	2019-01-01
SRX3783195	WT_3_6	231.7	leaf	japonicum	wild type	4ºC for 6 day	PRJNA437981	10830955	0.4837	2019-01-01
SRX3783198	WT_2_6	239.4	leaf	japonicum	wild type	4ºC for 6 day	PRJNA437981	9997805	0.4838	2019-01-01
SRX3783201	WT_1_6	167	leaf	japonicum	wild type	4ºC for 6 day	PRJNA437981	2411267	0.3768	2019-01-01
Sample	SampleName	LOC_OS11G09280	Tissue	Cultivar	Genotype	Treatment	Project	TotalReads	UniquelyMappedRate	ReleaseDate			25℃ 24h	13℃ 24h	11℃ 24h
SRX3867575	LTH-11℃-rep1	132	stem and leaf	Lijiangxintuanheigu (LTH)	--	11℃ 24h	PRJNA448164	24184721	0.8114	2019-03-31	Lijiangxintuanheigu (LTH)		20.8	71.4	132
SRX3867576	LTH-11℃-rep2	144.5	stem and leaf	Lijiangxintuanheigu (LTH)	--	11℃ 24h	PRJNA448164	24623612	0.6216	2019-03-31			18.4	80.9	144.5
SRX3867579	LTH-25℃-rep1	20.8	stem and leaf	Lijiangxintuanheigu (LTH)	--	25℃ 24h	PRJNA448164	22488112	0.8785	2019-03-31			19.6	76.15	138.25
SRX3867580	LTH-25℃-rep2	18.4	stem and leaf	Lijiangxintuanheigu (LTH)	--	25℃ 24h	PRJNA448164	24244919	0.6777	2019-03-31			t-test	0.0415019	0.0279432
SRX3867577	LTH-13℃-rep1	71.4	stem and leaf	Lijiangxintuanheigu (LTH)	--	13℃ 24h	PRJNA448164	23234022	0.8775	2019-03-31
SRX3867578	LTH-13℃-rep2	80.9	stem and leaf	Lijiangxintuanheigu (LTH)	--	13℃ 24h	PRJNA448164	23285611	0.6773	2019-03-31
LOC_Os08g01870
Sample	SampleName	LOC_OS08G01870	Tissue	Cultivar	Genotype	Treatment	Project	TotalReads	UniquelyMappedRate	ReleaseDate		control	2h 10C	10h 10C
ERX2120656	E-MTAB-5941:Volano_00h_1	4.1	shoot	Volano	--	control	PRJEB22031	25426009	0.8668	2017-10-14	Volano	4.1	1.9	1.7
ERX2120657	E-MTAB-5941:Volano_00h_2	5.1	shoot	Volano	--	control	PRJEB22031	40503119	0.8561	2017-10-14		5.1	2.3	1.3
ERX2120658	E-MTAB-5941:Volano_00h_3	5.2	shoot	Volano	--	control	PRJEB22031	37970176	0.8357	2017-10-14		5.2	2.6	1.8
ERX2120662	E-MTAB-5941:Volano_10h_1	1.7	shoot	Volano	--	10h 10C	PRJEB22031	32052041	0.8857	2017-10-14		4.8	2.26667	1.6
ERX2120663	E-MTAB-5941:Volano_10h_2	1.3	shoot	Volano	--	10h 10C	PRJEB22031	31890878	0.8658	2017-10-14		t-test	0.00681819	0.00506896
ERX2120664	E-MTAB-5941:Volano_10h_3	1.8	shoot	Volano	--	10h 10C	PRJEB22031	36180957	0.869	2017-10-14
ERX2120659	E-MTAB-5941:Volano_02h_1	1.9	shoot	Volano	--	2h 10C	PRJEB22031	40844086	0.8606	2017-10-14		control	2h 10C	10h 10C
ERX2120660	E-MTAB-5941:Volano_02h_2	2.3	shoot	Volano	--	2h 10C	PRJEB22031	43206955	0.8525	2017-10-14	Thaibonnet	4	1.2	1.7
ERX2120661	E-MTAB-5941:Volano_02h_3	2.6	shoot	Volano	--	2h 10C	PRJEB22031	24419216	0.8524	2017-10-14		4.1	0.9	2.2
ERX2120647	E-MTAB-5941:Thaibonnet_00h_1	4	shoot	Thaibonnet	--	control	PRJEB22031	27769812	0.8751	2017-10-14		3.6	1.6	1.9
ERX2120648	E-MTAB-5941:Thaibonnet_00h_2	4.1	shoot	Thaibonnet	--	control	PRJEB22031	24681152	0.8657	2017-10-14		3.9	1.23333	1.93333
ERX2120649	E-MTAB-5941:Thaibonnet_00h_3	3.6	shoot	Thaibonnet	--	control	PRJEB22031	33509787	0.8533	2017-10-14		t-test	0.000674613	0.000743807
ERX2120650	E-MTAB-5941:Thaibonnet_02h_1	1.7	shoot	Thaibonnet	--	2h 10C	PRJEB22031	25453392	0.8683	2017-10-14
ERX2120651	E-MTAB-5941:Thaibonnet_02h_2	2.2	shoot	Thaibonnet	--	2h 10C	PRJEB22031	38086176	0.7869	2017-10-14
ERX2120652	E-MTAB-5941:Thaibonnet_02h_3	1.9	shoot	Thaibonnet	--	2h 10C	PRJEB22031	30492959	0.8414	2017-10-14
ERX2120653	E-MTAB-5941:Thaibonnet_10h_1	1.2	shoot	Thaibonnet	--	10h 10C	PRJEB22031	27798388	0.8871	2017-10-14
ERX2120654	E-MTAB-5941:Thaibonnet_10h_2	0.9	shoot	Thaibonnet	--	10h 10C	PRJEB22031	32945582	0.8814	2017-10-14
ERX2120655	E-MTAB-5941:Thaibonnet_10h_3	1.6	shoot	Thaibonnet	--	10h 10C	PRJEB22031	33041654	0.8297	2017-10-14
LOC_Os03g47640
Sample	SampleName	LOC_OS03G47640	Tissue	Cultivar	Genotype	Treatment	Project	TotalReads	UniquelyMappedRate	ReleaseDate		4 °C-0h	4 °C-3h	4 °C-6h	4 °C-12h	4 °C-24h
SRX7859201	253-0h-1	0.5	bud	ce253	--	4 °C-0h	PRJNA610422	23952828	0.8098	2020-03-06	ce253	0.5	0.7	1.2	1.5	0.8
SRX7859202	253-0h-2	0.7	bud	ce253	--	4 °C-0h	PRJNA610422	25063447	0.7772	2020-03-06		0.7	0.8	1.2	2	1.1
SRX7859213	253-0h-3	0	bud	ce253	--	4 °C-0h	PRJNA610422	25655285	0.7823	2020-03-06		0	0.5	0.6	1.5	1.3
SRX7859203	253-12h-2	1.5	bud	ce253	--	4 °C-12h	PRJNA610422	27430450	0.7654	2020-03-06		0.4	0.666667	1	1.66667	1.06667
SRX7859204	253-12h-3	2	bud	ce253	--	4 °C-12h	PRJNA610422	23164587	0.7638	2020-03-06		t-test	0.331749	0.106319	0.0100571	0.0655405
SRX7859230	253-12h-1	1.5	bud	ce253	--	4 °C-12h	PRJNA610422	24634339	0.7572	2020-03-06
SRX7859205	253-24h-1	0.8	bud	ce253	--	4 °C-24h	PRJNA610422	21223054	0.731	2020-03-06
SRX7859206	253-24h-2	1.1	bud	ce253	--	4 °C-24h	PRJNA610422	26326701	0.7475	2020-03-06
SRX7859207	253-24h-3	1.3	bud	ce253	--	4 °C-24h	PRJNA610422	25279300	0.7122	2020-03-06
SRX7859229	253-6h-3	1.2	bud	ce253	--	4 °C-6h	PRJNA610422	23017891	0.7735	2020-03-06
SRX7859228	253-6h-2	1.2	bud	ce253	--	4 °C-6h	PRJNA610422	24988749	0.7786	2020-03-06
SRX7859227	253-6h-1	0.6	bud	ce253	--	4 °C-6h	PRJNA610422	23645702	0.7782	2020-03-06
SRX7859226	253-3h-3	0.7	bud	ce253	--	4 °C-3h	PRJNA610422	24563380	0.7689	2020-03-06
SRX7859225	253-3h-2	0.8	bud	ce253	--	4 °C-3h	PRJNA610422	22490270	0.7148	2020-03-06
SRX7859224	253-3h-1	0.5	bud	ce253	--	4 °C-3h	PRJNA610422	22702513	0.7706	2020-03-06
SRX7859208	Y12-4-0h-1	0.2	bud	Y12-4	--	4 °C-0h	PRJNA610422	29162793	0.8198	2020-03-06		4 °C-0h	4 °C-3h	4 °C-6h	4 °C-12h	4 °C-24h
SRX7859209	Y12-4-0h-2	0.1	bud	Y12-4	--	4 °C-0h	PRJNA610422	30202787	0.8232	2020-03-06	Y12-4	0.2	0	0.1	0.4	0.2
SRX7859210	Y12-4-0h-3	0.2	bud	Y12-4	--	4 °C-0h	PRJNA610422	29184269	0.8207	2020-03-06		0.1	0.6	0.4	0.1	0.4
SRX7859211	Y12-4-3h-1	0	bud	Y12-4	--	4 °C-3h	PRJNA610422	32264195	0.7931	2020-03-06		0.2	0.5	0	0.3	0.4
SRX7859212	Y12-4-3h-2	0.6	bud	Y12-4	--	4 °C-3h	PRJNA610422	32486852	0.8278	2020-03-06		0.166667	0.366667	0.166667	0.266667	0.333333
SRX7859214	Y12-4-3h-3	0.5	bud	Y12-4	--	4 °C-3h	PRJNA610422	27134393	0.8266	2020-03-06		t-test	0.394207	1	0.378531	0.113145
SRX7859215	Y12-4-6h-1	0.1	bud	Y12-4	--	4 °C-6h	PRJNA610422	31107123	0.8071	2020-03-06
SRX7859216	Y12-4-6h-2	0.4	bud	Y12-4	--	4 °C-6h	PRJNA610422	34356953	0.8277	2020-03-06
SRX7859217	Y12-4-6h-3	0	bud	Y12-4	--	4 °C-6h	PRJNA610422	33008678	0.819	2020-03-06
SRX7859220	Y12-4-12h-3	0.4	bud	Y12-4	--	4 °C-12h	PRJNA610422	27521427	0.8067	2020-03-06
SRX7859219	Y12-4-12h-2	0.1	bud	Y12-4	--	4 °C-12h	PRJNA610422	28077043	0.8175	2020-03-06
SRX7859218	Y12-4-12h-1	0.3	bud	Y12-4	--	4 °C-12h	PRJNA610422	31687313	0.8277	2020-03-06
SRX7859223	Y12-4-24h-3	0.2	bud	Y12-4	--	4 °C-24h	PRJNA610422	24992749	0.8137	2020-03-06
SRX7859222	Y12-4-24h-2	0.4	bud	Y12-4	--	4 °C-24h	PRJNA610422	22697748	0.8229	2020-03-06
SRX7859221	Y12-4-24h-1	0.4	bud	Y12-4	--	4 °C-24h	PRJNA610422	32136396	0.8141	2020-03-06
LOC_Os03g47686
Sample	SampleName	LOC_OS03G47686	Tissue	Cultivar	Genotype	Treatment	Project	TotalReads	UniquelyMappedRate	ReleaseDate		4C -0hr	4C -24hr	4C -48hr	4C -72hr	4C -168hr
DRX120937	cold (4C) for 0 hour	0	seedling	Nipponbare	--	cold (4C) for 0 h	PRJDB6837	116612586	0.9189	2018-11-06	Nipponbare	0	0	0	0	0
DRX120938	cold (4C) for 24 hours	0	seedling	Nipponbare	--	cold (4C) for 24 h	PRJDB6837	128808263	0.9068	2018-11-06
DRX120939	cold (4C) for 48 hours	0	seedling	Nipponbare	--	cold (4C) for 48 h	PRJDB6837	119322768	0.8958	2018-11-06
DRX120940	cold (4C) for 72 hours	0	seedling	Nipponbare	--	cold (4C) for 72 h	PRJDB6837	94727316	0.922	2018-11-06
DRX120941	cold (4C) for 168 hours	0	seedling	Nipponbare	--	cold (4C) for 168 h	PRJDB6837	115159482	0.9058	2018-11-06			4C -0hr	4C -24hr	4C -48hr	4C -72hr	4C -168hr
DRX120942	cold (4C) for 0 hour	1.4	seedling	IRGC100896/W0065	--	cold (4C) for 0 h	PRJDB6837	127845591	0.3009	2018-11-06	IRGC100896/W0065		1.4	0.4	0	0.8	1.8
DRX120943	cold (4C) for 24 hours	0.4	seedling	IRGC100896/W0065	--	cold (4C) for 24 h	PRJDB6837	115268543	0.2734	2018-11-06			1	0.285714		0.571429	1.28571
DRX120944	cold (4C) for 48 hours	0	seedling	IRGC100896/W0065	--	cold (4C) for 48 h	PRJDB6837	114912724	0.2906	2018-11-06				-3.5		-1.75	-0.777778
DRX120945	cold (4C) for 72 hours	0.8	seedling	IRGC100896/W0065	--	cold (4C) for 72 h	PRJDB6837	117252454	0.263	2018-11-06
DRX120946	cold (4C) for 168 hours	1.8	seedling	IRGC100896/W0065	--	cold (4C) for 168 h	PRJDB6837	118638868	0.1691	2018-11-06
LOC_Os03g47693
Sample	SampleName	LOC_OS03G47693	Tissue	Cultivar	Genotype	Treatment	Project	TotalReads	UniquelyMappedRate	ReleaseDate			24°C	8°C
SRX6811683	ERY_CONTROL_rep1	8.5	anther	ERYTHROCEROS HOKKAIDO	--	control (24°C)	PRJNA564250	48070662	0.9318	2019-09-08	ERYTHROCEROS HOKKAIDO		8.5	13.5
SRX6811684	ERY_CONTROL_rep2	10.6	anther	ERYTHROCEROS HOKKAIDO	--	control (24°C)	PRJNA564250	66099172	0.9319	2019-09-08			10.6	13.4
SRX6811685	ERY_CONTROL_rep3	8.6	anther	ERYTHROCEROS HOKKAIDO	--	control (24°C)	PRJNA564250	38602235	0.9631	2019-09-08			8.6	14.3
SRX6811686	ERY_COLD_rep1	13.5	anther	ERYTHROCEROS HOKKAIDO	--	cold (8°C)	PRJNA564250	44915902	0.9374	2019-09-08			9.23333	13.7333
SRX6811687	ERY_COLD_rep2	13.4	anther	ERYTHROCEROS HOKKAIDO	--	cold (8°C)	PRJNA564250	60134637	0.9336	2019-09-08			t-test	0.0123875
SRX6811688	ERY_COLD_rep3	14.3	anther	ERYTHROCEROS HOKKAIDO	--	cold (8°C)	PRJNA564250	51351520	0.9643	2019-09-08
SRX6811689	SAND_CONTROL_rep1	4.2	anther	SANT ANDREA	--	control (24°C)	PRJNA564250	62978732	0.924	2019-09-08			24°C	8°C
SRX6811690	SAND_CONTROL_rep2	3.1	anther	SANT ANDREA	--	control (24°C)	PRJNA564250	28932822	0.9211	2019-09-08	SANT ANDREA		4.2	2.8
SRX6811691	SAND_CONTROL_rep3	3.9	anther	SANT ANDREA	--	control (24°C)	PRJNA564250	48101310	0.9556	2019-09-08			3.1	2.9
SRX6811692	SAND_COLD_rep1	2.8	anther	SANT ANDREA	--	cold (8°C)	PRJNA564250	45412973	0.9249	2019-09-08			3.9	4
SRX6811693	SAND_COLD_rep2	2.9	anther	SANT ANDREA	--	cold (8°C)	PRJNA564250	32381695	0.9282	2019-09-08			3.73333	3.23333
SRX6811694	SAND_COLD_rep3	4	anther	SANT ANDREA	--	cold (8°C)	PRJNA564250	40891656	0.9585	2019-09-08			t-test	0.379892
LOC_Os03g50130
Sample	SampleName	LOC_OS03G50130	Tissue	Cultivar	Genotype	Treatment	Project	TotalReads	UniquelyMappedRate	ReleaseDate
DRX005768	root control sample for Cold and Flood and Osmotic stress	109.2	root	Nipponbare	--	control	PRJDB2600	16436096	0.8265	2015-11-25		control	Cold 1h	Cold 3h	Cold 6h	Cold 12h	Cold 1day
DRX005769	root control sample for Cold and Flood and Osmotic stress	102.2	root	Nipponbare	--	control	PRJDB2600	3632910	0.6537	2015-11-25	Nipponbare	109.2	105.4	121.5	105.2	84.9	49.2
DRX005770	root control sample for Cold and Flood and Osmotic stress	178.9	root	Nipponbare	--	control	PRJDB2600	9403969	0.6476	2015-11-25		102.2	90.3	102.2	96.5	75.9	47.4
DRX005789	root under 1 day after Cold stress	49.2	root	Nipponbare	--	Cold 1day	PRJDB2600	4706230	0.9604	2015-11-25		105.7	97.85	111.85	100.85	80.4	48.3
DRX005790	root under 1 day after Cold stress	47.4	root	Nipponbare	--	Cold 1day	PRJDB2600	6532060	0.9622	2015-11-25		t-test	0.478526	0.638836	0.480196	0.0525027	0.0286781
DRX005781	root under 1 hour after Cold stress	105.4	root	Nipponbare	--	Cold 1h	PRJDB2600	4982435	0.6977	2015-11-25
DRX005782	root under 1 hour after Cold stress	90.3	root	Nipponbare	--	Cold 1h	PRJDB2600	14700396	0.8102	2015-11-25
DRX005783	root under 3 hours after Cold stress	121.5	root	Nipponbare	--	Cold 3h	PRJDB2600	4615446	0.7459	2015-11-25
DRX005784	root under 3 hours after Cold stress	102.2	root	Nipponbare	--	Cold 3h	PRJDB2600	6599507	0.8461	2015-11-25
DRX005785	root under 6 hours after Cold stress	105.2	root	Nipponbare	--	Cold 6h	PRJDB2600	5572247	0.6782	2015-11-25
DRX005786	root under 6 hours after Cold stress	96.5	root	Nipponbare	--	Cold 6h	PRJDB2600	8025897	0.8401	2015-11-25
DRX005787	root under 12 hours after Cold stress	84.9	root	Nipponbare	--	Cold 12h	PRJDB2600	4712635	0.6548	2015-11-25		control	Cold 1h	Cold 3h	Cold 6h	Cold 12h	Cold 1day
DRX005788	root under 12 hours after Cold stress	75.9	root	Nipponbare	--	Cold 12h	PRJDB2600	18538242	0.6685	2015-11-25	Nipponbare	49.3
DRX005765	shoot control sample for Cold and Flood and Osmotic stress	49.3	shoot	Nipponbare	--	control	PRJDB2600	11600615	0.9587	2015-11-25		26.7	37.5	45.4	16.7	15.5	11.4
DRX005766	shoot control sample for Cold and Flood and Osmotic stress	26.7	shoot	Nipponbare	--	control	PRJDB2600	7990780	0.7387	2015-11-25		34.8	39.1	55.6	33.7	19.3	43.6
DRX005767	shoot control sample for Cold and Flood and Osmotic stress	34.8	shoot	Nipponbare	--	control	PRJDB2600	12168168	0.8493	2015-11-25		36.9333	38.3	50.5	25.2	17.4	27.5
DRX005771	shoot under 1 hour after Cold stress	37.5	shoot	Nipponbare	--	Cold 1h	PRJDB2600	4552437	0.7784	2015-11-25		t-test	0.855902	0.203298	0.381668	0.0888716	0.663787
DRX005772	shoot under 1 hour after Cold stress	39.1	shoot	Nipponbare	--	Cold 1h	PRJDB2600	6717500	0.9547	2015-11-25
DRX005773	shoot under 3 hours after Cold stress	45.4	shoot	Nipponbare	--	Cold 3h	PRJDB2600	4387442	0.7475	2015-11-25
DRX005774	shoot under 3 hours after Cold stress	55.6	shoot	Nipponbare	--	Cold 3h	PRJDB2600	16039728	0.9506	2015-11-25
DRX005775	shoot under 6 hours after Cold stress	16.7	shoot	Nipponbare	--	Cold 6h	PRJDB2600	5758572	0.7305	2015-11-25
DRX005776	shoot under 6 hours after Cold stress	33.7	shoot	Nipponbare	--	Cold 6h	PRJDB2600	11705634	0.9434	2015-11-25
DRX005777	shoot under 12 hours after Cold stress	15.5	shoot	Nipponbare	--	Cold 12h	PRJDB2600	3589843	0.7662	2015-11-25
DRX005778	shoot under 12 hours after Cold stress	19.3	shoot	Nipponbare	--	Cold 12h	PRJDB2600	20129151	0.9519	2015-11-25
DRX005779	shoot under 1 day after Cold stress	11.4	shoot	Nipponbare	--	Cold 1day	PRJDB2600	3639482	0.7531	2015-11-25
DRX005780	shoot under 1 day after Cold stress	43.6	shoot	Nipponbare	--	Cold 1day	PRJDB2600	10935929	0.9436	2015-11-25
LOC_Os06g05660
Sample	SampleName	LOC_OS06G05660	Tissue	Cultivar	Genotype	Treatment	Project	TotalReads	UniquelyMappedRate	ReleaseDate			25℃ 24h	13℃ 24h	11℃ 24h
SRX3867575	LTH-11℃-rep1	75.6	stem and leaf	Lijiangxintuanheigu (LTH)	--	11℃ 24h	PRJNA448164	24184721	0.8114	2019-03-31	Lijiangxintuanheigu (LTH)		31.5	64.2	75.6
SRX3867576	LTH-11℃-rep2	73.1	stem and leaf	Lijiangxintuanheigu (LTH)	--	11℃ 24h	PRJNA448164	24623612	0.6216	2019-03-31			33.2	68.7	73.1
SRX3867579	LTH-25℃-rep1	31.5	stem and leaf	Lijiangxintuanheigu (LTH)	--	25℃ 24h	PRJNA448164	22488112	0.8785	2019-03-31			32.35	74.35	32.35
SRX3867580	LTH-25℃-rep2	33.2	stem and leaf	Lijiangxintuanheigu (LTH)	--	25℃ 24h	PRJNA448164	24244919	0.6777	2019-03-31			t-test	0.0230626	0.00246666
SRX3867577	LTH-13℃-rep1	64.2	stem and leaf	Lijiangxintuanheigu (LTH)	--	13℃ 24h	PRJNA448164	23234022	0.8775	2019-03-31
SRX3867578	LTH-13℃-rep2	68.7	stem and leaf	Lijiangxintuanheigu (LTH)	--	13℃ 24h	PRJNA448164	23285611	0.6773	2019-03-31
LOC_Os06g05790
Sample	SampleName	LOC_OS06G05790	Tissue	Cultivar	Genotype	Treatment	Project	TotalReads	UniquelyMappedRate	ReleaseDate		control	Cold 1h	Cold 3h	Cold 6h	Cold 12h	Cold 1day
DRX005765	shoot control sample for Cold and Flood and Osmotic stress	2.8	shoot	Nipponbare	--	control	PRJDB2600	11600615	0.9587	2015-11-25	Nipponbare	2.8
DRX005766	shoot control sample for Cold and Flood and Osmotic stress	2.2	shoot	Nipponbare	--	control	PRJDB2600	7990780	0.7387	2015-11-25	shoot	2.2	1.4	1.4	1.4	1	1.8
DRX005767	shoot control sample for Cold and Flood and Osmotic stress	1.9	shoot	Nipponbare	--	control	PRJDB2600	12168168	0.8493	2015-11-25		1.9	2.3	2.6	0.9	1.2	1
DRX005771	shoot under 1 hour after Cold stress	1.4	shoot	Nipponbare	--	Cold 1h	PRJDB2600	4552437	0.7784	2015-11-25		2.3	1.85	2	1.15	1.1	1.4
DRX005772	shoot under 1 hour after Cold stress	2.3	shoot	Nipponbare	--	Cold 1h	PRJDB2600	6717500	0.9547	2015-11-25		t-test	0.492517	0.708203	0.0569635	0.0339236	0.208986
DRX005773	shoot under 3 hours after Cold stress	1.4	shoot	Nipponbare	--	Cold 3h	PRJDB2600	4387442	0.7475	2015-11-25
DRX005774	shoot under 3 hours after Cold stress	2.6	shoot	Nipponbare	--	Cold 3h	PRJDB2600	16039728	0.9506	2015-11-25
DRX005775	shoot under 6 hours after Cold stress	1.4	shoot	Nipponbare	--	Cold 6h	PRJDB2600	5758572	0.7305	2015-11-25
DRX005776	shoot under 6 hours after Cold stress	0.9	shoot	Nipponbare	--	Cold 6h	PRJDB2600	11705634	0.9434	2015-11-25
DRX005777	shoot under 12 hours after Cold stress	1	shoot	Nipponbare	--	Cold 12h	PRJDB2600	3589843	0.7662	2015-11-25
DRX005778	shoot under 12 hours after Cold stress	1.2	shoot	Nipponbare	--	Cold 12h	PRJDB2600	20129151	0.9519	2015-11-25
DRX005779	shoot under 1 day after Cold stress	1.8	shoot	Nipponbare	--	Cold 1day	PRJDB2600	3639482	0.7531	2015-11-25
DRX005780	shoot under 1 day after Cold stress	1	shoot	Nipponbare	--	Cold 1day	PRJDB2600	10935929	0.9436	2015-11-25		control	Cold 1h	Cold 3h	Cold 6h	Cold 12h	Cold 1day
DRX005768	root control sample for Cold and Flood and Osmotic stress	4.3	root	Nipponbare	--	control	PRJDB2600	16436096	0.8265	2015-11-25	Nipponbare	4.3
DRX005769	root control sample for Cold and Flood and Osmotic stress	0.6	root	Nipponbare	--	control	PRJDB2600	3632910	0.6537	2015-11-25	root	0.6	0.9	1.1	0	0.8	1
DRX005770	root control sample for Cold and Flood and Osmotic stress	3	root	Nipponbare	--	control	PRJDB2600	9403969	0.6476	2015-11-25		3	2.1	0.9	1.2	1.4	0.6
DRX005781	root under 1 hour after Cold stress	0.9	root	Nipponbare	--	Cold 1h	PRJDB2600	4982435	0.6977	2015-11-25		2.63333	1.5	1	0.6	1.1	0.8
DRX005782	root under 1 hour after Cold stress	2.1	root	Nipponbare	--	Cold 1h	PRJDB2600	14700396	0.8102	2015-11-25		t-test	0.430374	0.270226	0.203196	0.291182	0.23028
DRX005783	root under 3 hours after Cold stress	1.1	root	Nipponbare	--	Cold 3h	PRJDB2600	4615446	0.7459	2015-11-25
DRX005784	root under 3 hours after Cold stress	0.9	root	Nipponbare	--	Cold 3h	PRJDB2600	6599507	0.8461	2015-11-25
DRX005785	root under 6 hours after Cold stress	0	root	Nipponbare	--	Cold 6h	PRJDB2600	5572247	0.6782	2015-11-25
DRX005786	root under 6 hours after Cold stress	1.2	root	Nipponbare	--	Cold 6h	PRJDB2600	8025897	0.8401	2015-11-25
DRX005787	root under 12 hours after Cold stress	0.8	root	Nipponbare	--	Cold 12h	PRJDB2600	4712635	0.6548	2015-11-25
DRX005788	root under 12 hours after Cold stress	1.4	root	Nipponbare	--	Cold 12h	PRJDB2600	18538242	0.6685	2015-11-25
DRX005789	root under 1 day after Cold stress	1	root	Nipponbare	--	Cold 1day	PRJDB2600	4706230	0.9604	2015-11-25
DRX005790	root under 1 day after Cold stress	0.6	root	Nipponbare	--	Cold 1day	PRJDB2600	6532060	0.9622	2015-11-25
Sample	SampleName	LOC_OS06G05790	Tissue	Cultivar	Genotype	Treatment	Project	TotalReads	UniquelyMappedRate	ReleaseDate
DRX120937	cold (4C) for 0 hour	0.9	seedling	Nipponbare	--	cold (4C) for 0 h	PRJDB6837	116612586	0.9189	2018-11-06
DRX120938	cold (4C) for 24 hours	1.1	seedling	Nipponbare	--	cold (4C) for 24 h	PRJDB6837	128808263	0.9068	2018-11-06
DRX120939	cold (4C) for 48 hours	0.8	seedling	Nipponbare	--	cold (4C) for 48 h	PRJDB6837	119322768	0.8958	2018-11-06
DRX120940	cold (4C) for 72 hours	1.5	seedling	Nipponbare	--	cold (4C) for 72 h	PRJDB6837	94727316	0.922	2018-11-06
DRX120941	cold (4C) for 168 hours	0	seedling	Nipponbare	--	cold (4C) for 168 h	PRJDB6837	115159482	0.9058	2018-11-06	Nipponbare		down at day 7
DRX120942	cold (4C) for 0 hour	0	seedling	IRGC100896/W0065	--	cold (4C) for 0 h	PRJDB6837	127845591	0.3009	2018-11-06
DRX120943	cold (4C) for 24 hours	0.2	seedling	IRGC100896/W0065	--	cold (4C) for 24 h	PRJDB6837	115268543	0.2734	2018-11-06
DRX120944	cold (4C) for 48 hours	0	seedling	IRGC100896/W0065	--	cold (4C) for 48 h	PRJDB6837	114912724	0.2906	2018-11-06
DRX120945	cold (4C) for 72 hours	0.7	seedling	IRGC100896/W0065	--	cold (4C) for 72 h	PRJDB6837	117252454	0.263	2018-11-06
DRX120946	cold (4C) for 168 hours	2.4	seedling	IRGC100896/W0065	--	cold (4C) for 168 h	PRJDB6837	118638868	0.1691	2018-11-06	IRGC100896/W0065		up at day 7
LOC_Os06g45340		PRJNA495106
Sample	SampleName	LOC_OS06G45340	Tissue	Cultivar	Genotype	Treatment	Project	TotalReads	UniquelyMappedRate	ReleaseDate		control	4ºC 1 day	4ºC 6 day
SRX3783203	WT_1_0	46.1	leaf	japonicum	wild type	control	PRJNA437981	6726394	0.3011	2019-01-01	japonicum	46.1	3.8	22.2
SRX3783200	WT_2_0	67.4	leaf	japonicum	wild type	control	PRJNA437981	10605661	0.5142	2019-01-01		67.4	46.8	1.5
SRX3783197	WT_3_0	75.2	leaf	japonicum	wild type	control	PRJNA437981	11489466	0.5143	2019-01-01		75.2	46.4	2.5
SRX3783201	WT_1_6	22.2	leaf	japonicum	wild type	4ºC for 6 day	PRJNA437981	2411267	0.3768	2019-01-01		62.9	32.3333	8.73333
SRX3783198	WT_2_6	1.5	leaf	japonicum	wild type	4ºC for 6 day	PRJNA437981	9997805	0.4838	2019-01-01		t-test	0.156196	0.00922717
SRX3783195	WT_3_6	2.5	leaf	japonicum	wild type	4ºC for 6 day	PRJNA437981	10830955	0.4837	2019-01-01
SRX3783202	WT_1_1	3.8	leaf	japonicum	wild type	4ºC for 1 day	PRJNA437981	3657906	0.336	2019-01-01
SRX3783199	WT_2_1	46.8	leaf	japonicum	wild type	4ºC for 1 day	PRJNA437981	7851902	0.4084	2019-01-01
SRX3783196	WT_3_1	46.4	leaf	japonicum	wild type	4ºC for 1 day	PRJNA437981	8506227	0.4088	2019-01-01
SRX3783194	DaCBF4_1_0	42.2	leaf	japonicum	Ubi:DaCBF4 overexpressor	control	PRJNA437981	9529095	0.3078	2019-01-01
SRX3783205	DaCBF4_2_0	57.5	leaf	japonicum	Ubi:DaCBF4 overexpressor	control	PRJNA437981	8794796	0.4063	2019-01-01
SRX3783207	DaCBF4_1_1	53.7	leaf	japonicum	Ubi:DaCBF4 overexpressor	4ºC for 1 day	PRJNA437981	2342628	0.2932	2019-01-01
SRX3783204	DaCBF4_2_1	27.3	leaf	japonicum	Ubi:DaCBF4 overexpressor	4ºC for 1 day	PRJNA437981	9588161	0.4142	2019-01-01
SRX3783206	DaCBF4_1_6	0	leaf	japonicum	Ubi:DaCBF4 overexpressor	4ºC for 6 day	PRJNA437981	2237717	0.2131	2019-01-01
SRX3783208	DaCBF4_3_6	2.3	leaf	japonicum	Ubi:DaCBF4 overexpressor	4ºC for 6 day	PRJNA437981	9340946	0.416	2019-01-01
Sample	SampleName	LOC_OS06G45340	Tissue	Cultivar	Genotype	Treatment	Project	TotalReads	UniquelyMappedRate	ReleaseDate		control	2 days cold
SRX4814347	T10	67.4	anther	japonica	--	control	PRJNA495106	26971012	0.7572	2018-10-12	japonica	67.4	8.6
SRX4814346	T11	66.7	anther	japonica	--	control	PRJNA495106	34230674	0.7488	2018-10-12		66.7	27.1
SRX4814349	T12	76.4	anther	japonica	--	control	PRJNA495106	31262982	0.7303	2018-10-12		76.4	10.3
SRX4814348	T25	8.6	anther	japonica	--	2 days cold	PRJNA495106	21610740	0.7375	2018-10-12		70.1667	15.3333
SRX4814351	T26	27.1	anther	japonica	--	2 days cold	PRJNA495106	37117251	0.7648	2018-10-12		t-test	0.00360892
SRX4814350	T27	10.3	anther	japonica	--	2 days cold	PRJNA495106	31497458	0.7384	2018-10-12
LOC_Os06g45900		PRJNA430015
Sample	SampleName	LOC_OS06G45900	Tissue	Cultivar	Genotype	Treatment	Project	TotalReads	UniquelyMappedRate	ReleaseDate		control	cold stress
SRX3633154	CTR sample 2 under control treatment	7.8	leaf	--	CTR genotype	control	PRJNA430015	29681932	0.8815	2018-01-31		7.8	2
SRX3633164	CTR sample 1 under control treatment	6.2	leaf	--	CTR genotype	control	PRJNA430015	32776562	0.8807	2018-01-31		6.2	2.6
SRX3633158	CTR sample 2 under cold stress	2	leaf	--	CTR genotype	cold stress	PRJNA430015	28628367	0.8569	2018-01-31		7	2.3
SRX3633168	CTR sample 1 under cold stress	2.6	leaf	--	CTR genotype	cold stress	PRJNA430015	33696492	0.8582	2018-01-31		t-test	0.0766751
Sample	SampleName	LOC_OS06G45900	Tissue	Cultivar	Genotype	Treatment	Project	TotalReads	UniquelyMappedRate	ReleaseDate
SRX3633160	CTWR1 sample 2 under control treatment	6.7	leaf	--	CTWR1 genotype	control	PRJNA430015	26406557	0.8841	2018-01-31		control	cold stress	control	cold stress
SRX3633162	CTWR1 sample 1 under control treatment	6.1	leaf	--	CTWR1 genotype	control	PRJNA430015	26463284	0.8982	2018-01-31		6.7	3.3	9
SRX3633156	CTWR1 sample 2 under cold stress	3.3	leaf	--	CTWR1 genotype	cold stress	PRJNA430015	31065379	0.8041	2018-01-31		6.1	3.2	9.2	5.1
SRX3633166	CTWR1 sample 1 under cold stress	3.2	leaf	--	CTWR1 genotype	cold stress	PRJNA430015	30589013	0.8046	2018-01-31		6.4	3.25	9.1	5.1
SRX3633161	CTWR2 sample 2 under control treatment	9	leaf	--	CTWR2 genotype	control	PRJNA430015	28201257	0.8913	2018-01-31		t-test	0.0544343
SRX3633163	CTWR2 sample 1 under control treatment	9.2	leaf	--	CTWR2 genotype	control	PRJNA430015	27471377	0.885	2018-01-31
SRX3633167	CTWR2 sample 1 under cold stress	5.1	leaf	--	CTWR2 genotype	cold stress	PRJNA430015	31085076	0.8259	2018-01-31
LOC_Os06g46270
Sample	SampleName	LOC_OS06G46270	Tissue	Cultivar	Genotype	Treatment	Project	TotalReads	UniquelyMappedRate	ReleaseDate		control	Cold 1h	Cold 3h	Cold 6h	Cold 12h	Cold 1day
DRX005768	root control sample for Cold and Flood and Osmotic stress	25	root	Nipponbare	--	control	PRJDB2600	16436096	0.8265	2015-11-25	Nipponbare	25
DRX005769	root control sample for Cold and Flood and Osmotic stress	16.9	root	Nipponbare	--	control	PRJDB2600	3632910	0.6537	2015-11-25	root	16.9	9.6	13.1	8.1	3.9	6.4
DRX005770	root control sample for Cold and Flood and Osmotic stress	22.6	root	Nipponbare	--	control	PRJDB2600	9403969	0.6476	2015-11-25		22.6	12.5	11.3	10.2	6	6.7
DRX005787	root under 12 hours after Cold stress	3.9	root	Nipponbare	--	Cold 12h	PRJDB2600	4712635	0.6548	2015-11-25		21.5	11.05	12.2	9.15	4.95	6.55
DRX005788	root under 12 hours after Cold stress	6	root	Nipponbare	--	Cold 12h	PRJDB2600	18538242	0.6685	2015-11-25		t-test	0.034844	0.0484113	0.0238864	0.0115847	0.0244849
DRX005789	root under 1 day after Cold stress	6.4	root	Nipponbare	--	Cold 1day	PRJDB2600	4706230	0.9604	2015-11-25
DRX005790	root under 1 day after Cold stress	6.7	root	Nipponbare	--	Cold 1day	PRJDB2600	6532060	0.9622	2015-11-25
DRX005781	root under 1 hour after Cold stress	9.6	root	Nipponbare	--	Cold 1h	PRJDB2600	4982435	0.6977	2015-11-25
DRX005782	root under 1 hour after Cold stress	12.5	root	Nipponbare	--	Cold 1h	PRJDB2600	14700396	0.8102	2015-11-25
DRX005783	root under 3 hours after Cold stress	13.1	root	Nipponbare	--	Cold 3h	PRJDB2600	4615446	0.7459	2015-11-25
DRX005784	root under 3 hours after Cold stress	11.3	root	Nipponbare	--	Cold 3h	PRJDB2600	6599507	0.8461	2015-11-25
DRX005785	root under 6 hours after Cold stress	8.1	root	Nipponbare	--	Cold 6h	PRJDB2600	5572247	0.6782	2015-11-25
DRX005786	root under 6 hours after Cold stress	10.2	root	Nipponbare	--	Cold 6h	PRJDB2600	8025897	0.8401	2015-11-25
DRX005765	shoot control sample for Cold and Flood and Osmotic stress	10.5	shoot	Nipponbare	--	control	PRJDB2600	11600615	0.9587	2015-11-25		control	Cold 1h	Cold 3h	Cold 6h	Cold 12h	Cold 1day
DRX005766	shoot control sample for Cold and Flood and Osmotic stress	5.1	shoot	Nipponbare	--	control	PRJDB2600	7990780	0.7387	2015-11-25	Nipponbare	10.5
DRX005767	shoot control sample for Cold and Flood and Osmotic stress	8.5	shoot	Nipponbare	--	control	PRJDB2600	12168168	0.8493	2015-11-25	shoot	5.1	2.5	4.4	0	0.8	1.9
DRX005771	shoot under 1 hour after Cold stress	2.5	shoot	Nipponbare	--	Cold 1h	PRJDB2600	4552437	0.7784	2015-11-25		8.5	10.2	6.8	1.6	2.5	4.1
DRX005772	shoot under 1 hour after Cold stress	10.2	shoot	Nipponbare	--	Cold 1h	PRJDB2600	6717500	0.9547	2015-11-25		8.03333	6.35	5.6	0.8	1.65	3
DRX005773	shoot under 3 hours after Cold stress	4.4	shoot	Nipponbare	--	Cold 3h	PRJDB2600	4387442	0.7475	2015-11-25		t-test	0.740718	0.307302	0.0302187	0.0409231	0.0791042
DRX005774	shoot under 3 hours after Cold stress	6.8	shoot	Nipponbare	--	Cold 3h	PRJDB2600	16039728	0.9506	2015-11-25
DRX005775	shoot under 6 hours after Cold stress	0	shoot	Nipponbare	--	Cold 6h	PRJDB2600	5758572	0.7305	2015-11-25
DRX005776	shoot under 6 hours after Cold stress	1.6	shoot	Nipponbare	--	Cold 6h	PRJDB2600	11705634	0.9434	2015-11-25
DRX005777	shoot under 12 hours after Cold stress	0.8	shoot	Nipponbare	--	Cold 12h	PRJDB2600	3589843	0.7662	2015-11-25
DRX005778	shoot under 12 hours after Cold stress	2.5	shoot	Nipponbare	--	Cold 12h	PRJDB2600	20129151	0.9519	2015-11-25
DRX005779	shoot under 1 day after Cold stress	1.9	shoot	Nipponbare	--	Cold 1day	PRJDB2600	3639482	0.7531	2015-11-25
DRX005780	shoot under 1 day after Cold stress	4.1	shoot	Nipponbare	--	Cold 1day	PRJDB2600	10935929	0.9436	2015-11-25
LOC_Os06g46284
Sample	SampleName	LOC_OS06G46284	Tissue	Cultivar	Genotype	Treatment	Project	TotalReads	UniquelyMappedRate	ReleaseDate		4°C-0h	4°C-3h	4°C-6h	4°C-12h	4°C-24h
SRX7859201	253-0h-1	60.9	bud	ce253	--	4 °C-0h	PRJNA610422	23952828	0.8098	2020-03-06	ce253	60.9	72.8	92.7	89.4	55.9
SRX7859202	253-0h-2	65	bud	ce253	--	4 °C-0h	PRJNA610422	25063447	0.7772	2020-03-06		65	77	87.5	81.4	61.5
SRX7859213	253-0h-3	64.2	bud	ce253	--	4 °C-0h	PRJNA610422	25655285	0.7823	2020-03-06		64.2	66	73.8	112.3	65.3
SRX7859230	253-12h-1	89.4	bud	ce253	--	4 °C-12h	PRJNA610422	24634339	0.7572	2020-03-06		63.3667	71.9333	84.6667	94.3667	60.9
SRX7859203	253-12h-2	81.4	bud	ce253	--	4 °C-12h	PRJNA610422	27430450	0.7654	2020-03-06		t-test	0.101599	0.0573119	0.0762539	0.47554
SRX7859204	253-12h-3	112.3	bud	ce253	--	4 °C-12h	PRJNA610422	23164587	0.7638	2020-03-06
SRX7859226	253-3h-3	72.8	bud	ce253	--	4 °C-3h	PRJNA610422	24563380	0.7689	2020-03-06
SRX7859225	253-3h-2	77	bud	ce253	--	4 °C-3h	PRJNA610422	22490270	0.7148	2020-03-06
SRX7859224	253-3h-1	66	bud	ce253	--	4 °C-3h	PRJNA610422	22702513	0.7706	2020-03-06
SRX7859229	253-6h-3	92.7	bud	ce253	--	4 °C-6h	PRJNA610422	23017891	0.7735	2020-03-06
SRX7859228	253-6h-2	87.5	bud	ce253	--	4 °C-6h	PRJNA610422	24988749	0.7786	2020-03-06
SRX7859227	253-6h-1	73.8	bud	ce253	--	4 °C-6h	PRJNA610422	23645702	0.7782	2020-03-06
SRX7859205	253-24h-1	55.9	bud	ce253	--	4 °C-24h	PRJNA610422	21223054	0.731	2020-03-06
SRX7859206	253-24h-2	61.5	bud	ce253	--	4 °C-24h	PRJNA610422	26326701	0.7475	2020-03-06
SRX7859207	253-24h-3	65.3	bud	ce253	--	4 °C-24h	PRJNA610422	25279300	0.7122	2020-03-06		4°C-0h	4°C-3h	4°C-6h	4°C-12h	4°C-24h
SRX7859208	Y12-4-0h-1	73.7	bud	Y12-4	--	4 °C-0h	PRJNA610422	29162793	0.8198	2020-03-06	Y12-4	73.7	63.6	68.5	56.2	68.9
SRX7859209	Y12-4-0h-2	63.3	bud	Y12-4	--	4 °C-0h	PRJNA610422	30202787	0.8232	2020-03-06		63.3	70.3	63.4	55.7	72.7
SRX7859210	Y12-4-0h-3	61.8	bud	Y12-4	--	4 °C-0h	PRJNA610422	29184269	0.8207	2020-03-06		61.8	71.8	62.7	60	59.8
SRX7859211	Y12-4-3h-1	63.6	bud	Y12-4	--	4 °C-3h	PRJNA610422	32264195	0.7931	2020-03-06		66.2667	68.5667	64.8667	57.3	67.1333
SRX7859212	Y12-4-3h-2	70.3	bud	Y12-4	--	4 °C-3h	PRJNA610422	32486852	0.8278	2020-03-06		t-test	0.640596	0.759558	0.12655	0.879223
SRX7859214	Y12-4-3h-3	71.8	bud	Y12-4	--	4 °C-3h	PRJNA610422	27134393	0.8266	2020-03-06
SRX7859215	Y12-4-6h-1	68.5	bud	Y12-4	--	4 °C-6h	PRJNA610422	31107123	0.8071	2020-03-06
SRX7859217	Y12-4-6h-3	63.4	bud	Y12-4	--	4 °C-6h	PRJNA610422	33008678	0.819	2020-03-06
SRX7859216	Y12-4-6h-2	62.7	bud	Y12-4	--	4 °C-6h	PRJNA610422	34356953	0.8277	2020-03-06
SRX7859220	Y12-4-12h-3	56.2	bud	Y12-4	--	4 °C-12h	PRJNA610422	27521427	0.8067	2020-03-06
SRX7859219	Y12-4-12h-2	55.7	bud	Y12-4	--	4 °C-12h	PRJNA610422	28077043	0.8175	2020-03-06
SRX7859218	Y12-4-12h-1	60	bud	Y12-4	--	4 °C-12h	PRJNA610422	31687313	0.8277	2020-03-06
SRX7859223	Y12-4-24h-3	68.9	bud	Y12-4	--	4 °C-24h	PRJNA610422	24992749	0.8137	2020-03-06
SRX7859222	Y12-4-24h-2	72.7	bud	Y12-4	--	4 °C-24h	PRJNA610422	22697748	0.8229	2020-03-06
SRX7859221	Y12-4-24h-1	59.8	bud	Y12-4	--	4 °C-24h	PRJNA610422	32136396	0.8141	2020-03-06
LOC_Os08g08160		PRJNA607661
Sample	SampleName	LOC_OS08G08160	Tissue	Cultivar	Genotype	Treatment	Project	TotalReads	UniquelyMappedRate	ReleaseDate		control	low temperature stress
SRX7756130	Cold-tolerant rice under control solution, biological rep1	4.5	Seeds	indica	cold-tolerant line	control	PRJNA607661	32455681	0.7372	2020-02-22	indica	4.5	9.8
SRX7756131	Cold-tolerant rice under control solution, biological rep2	4.2	Seeds	indica	cold-tolerant line	control	PRJNA607661	35399291	0.7272	2020-02-22		4.2	9.1
SRX7756134	Cold-tolerant rice under low temperature stress (10°C for up to 10 days), biological rep1	9.8	Seeds	indica	cold-tolerant line	low temperature stress	PRJNA607661	38245398	0.655	2020-02-22		4.35	9.45
SRX7756135	Cold-tolerant rice under low temperature stress (10°C for up to 10 days), biological rep2	9.1	Seeds	indica	cold-tolerant line	low temperature stress	PRJNA607661	33004333	0.6958	2020-02-22		t-test	0.0209619
Sample	SampleName	LOC_OS08G08160	Tissue	Cultivar	Genotype	Treatment	Project	TotalReads	UniquelyMappedRate	ReleaseDate		control	low temperature stress
SRX7756132	Cold-sensitive rice under control solution, biological rep1	4.4	Seeds	indica	cold-sensitive line	control	PRJNA607661	33518992	0.7055	2020-02-22	indica	4.4	9.3
SRX7756133	Cold-sensitive rice under control solution, biological rep2	4.1	Seeds	indica	cold-sensitive line	control	PRJNA607661	36431586	0.721	2020-02-22		4.1	15.2
SRX7756136	Cold-sensitive rice under low temperature stress (10°C for up to 10 days), biological rep1	9.3	Seeds	indica	cold-sensitive line	low temperature stress	PRJNA607661	35388949	0.6293	2020-02-22		4.25	12.25
SRX7756137	Cold-sensitive rice under low temperature stress (10°C for up to 10 days), biological rep2	15.2	Seeds	indica	cold-sensitive line	low temperature stress	PRJNA607661	34535118	0.6776	2020-02-22		t-test	0.224135
PRJNA610422:	Pan Y., Liang H., Gao L., Dai G., Chen W., Yang X., et al.. (2020). Transcriptomic profiling of germinating seeds under cold stress and characterization of the cold-tolerant gene LTG5 in rice. BMC Plant Biol. 20, 371. doi: 10.1186/s12870-020-02569-z
PRJEB22031:	Buti M., Pasquariello M., Ronga D., Milc J. A., Pecchioni N., Ho V. T., et al.. (2018). Transcriptome profiling of short-term response to chilling stress in tolerant and sensitive Oryza sativa ssp. Japonica seedlings. Funct. Integr. Genomics 18, 627–644. doi: 10.1007/s10142-018-0615-y
